# Supplementary material for: Whole-genome mutational burden analysis of three pluripotency induction methods
Source: Nat Commun. 2016 Feb 19;7:10536. doi: 10.1038/ncomms10536 (PMC4762882; doi:10.1038/ncomms10536)
Supplement: Supplementary Data 1 — The noise and normal peaks for qPCR amplified positions. [file ncomms10536-s2.xlsx]

## Sheet: Noise and Normal Peaks for qPCR
				Supplementary Data 1. The noise and normal peaks for qPCR amplified positions.
				sample	ref	alt	normal_peak	noise_peaks	sample_fibroblast	normal_peak_fibroblast	noise_peaks_fibroblast	contig	position	lookup	confidence	is_het_sample	is_het_fibroblast	sample_id	mutect	group_calling
contig	position	ref	alt
chr3	20111021	C	T	M1	C	T	('C', 1100.0)	[('T', 36.0)]	F_1_B1	('T', 317.0)	[('C', 237.0)]	chr3	20111021	M1_low.confidence_chr3	low.confidence	True	True	M1_1_B1	True	False
chrY	13436178	A	G	M1	A	G	FAILED	FAILED	F_1_C1	('A', 856.0)	[]	chrY	13436178	M1_sub.clonal_chrY	sub.clonal	False	False	M1_1_C1	True	False
chr2	104029931	T	C	M1	T	C	('T', 495.0)	[]	F_1_D1	('T', 513.0)	[]	chr2	104029931	M1_sub.clonal_chr2	sub.clonal	False	False	M1_1_D1	True	False
chr9	128997981	A	C	M1	A	C	('A', 732.0)	[]	F_1_E1	('A', 724.0)	[]	chr9	128997981	M1_sub.clonal_chr9	sub.clonal	False	False	M1_1_E1	True	False
chr12	67934253	G	C	M1	G	C	('T', 2029.0)	[]	F_1_F1	('G', 1361.0)	[]	chr12	67934253	M1_sub.clonal_chr12	sub.clonal	False	False	M1_1_F1	True	False
chrX	106776586	G	A	M1	G	A	('A', 403.0)	[('G', 965.0)]	F_1_G1	('G', 1656.0)	[]	chrX	106776586	M1_sub.clonal_chrX	sub.clonal	True	False	M1_1_G1	True	False
chr6	118064969	C	A	M1	C	A	('A', 510.0)	[('C', 359.0)]	F_1_A1	('C', 751.0)	[]	chr6	118064969	M1_low.confidence_chr6	low.confidence	True	False	M1_1_A1	True	True
chr4	189526349	T	G	M1	T	G	('T', 585.0)	[]	F_1_A2	('T', 1039.0)	[]	chr4	189526349	M1_high.confidence_chr4	high.confidence	False	False	M1_1_A2	True	True
	62534044	A	G	M1	A	G	('A', 462.0)	[('G', 417.0)]	F_1_B2	('A', 988.0)	[]	chr4	62534044	M1_high.confidence_chr4	high.confidence	True	False	M1_1_B2	True	True
chr3	121205904	T	C	M1	T	C	('T', 1049.0)	[('C', 492.0)]	F_1_C2	('T', 851.0)	[]	chr3	121205904	M1_high.confidence_chr3	high.confidence	True	False	M1_1_C2	True	True
chr2	192048513	G	A	M1	G	A	('A', 487.0)	[('G', 162.0)]	F_1_D2	('G', 892.0)	[]	chr2	192048513	M1_high.confidence_chr2	high.confidence	True	False	M1_1_D2	True	True
chr5	25168606	A	G	M1	A	G	('A', 529.0)	[('G', 199.0)]	F_1_E2	('A', 998.0)	[]	chr5	25168606	M1_high.confidence_chr5	high.confidence	True	False	M1_1_E2	True	True
chr16	13098319	A	G	M1	A	G	('A', 385.0)	[]	F_1_H1	('A', 889.0)	[]	chr16	13098319	M1_low.confidence_chr16	low.confidence	False	False	M1_1_H1	True	True
chr13	105542080	A	T	M1	A	T	('A', 719.0)	[('T', 308.0)]	F_1_F2	('A', 1441.0)	[]	chr13	105542080	M1_low.confidence_chr13	low.confidence	True	False	M1_1_F2	True	True
chr11	73953778	G	T	M1	G	T	('G', 306.0)	[('T', 121.0)]	F_1_G2	('G', 416.0)	[]	chr11	73953778	M1_low.confidence_chr11	low.confidence	True	False	M1_1_G2	True	False
chr12	110960700	C	A	M2	C	A	('A', 404.0)	[('C', 637.0)]	F_1_B3	('C', 1146.0)	[]	chr12	110960700	M2_high.confidence_chr12	high.confidence	True	False	M2_1_B3	True	False
chr20	44862651	G	A	M2	G	A	('A', 381.0)	[('G', 400.0)]	F_1_C3	('G', 1228.0)	[]	chr20	44862651	M2_high.confidence_chr20	high.confidence	True	False	M2_1_C3	True	False
chr2	78199244	G	T	M2	G	T	('T', 696.0)	[('G', 356.0)]	F_1_F3	('G', 681.0)	[]	chr2	78199244	M2_high.confidence_chr2	high.confidence	True	False	M2_1_F3	True	True
chr6	35303164	A	T	M2	A	T	('A', 1398.0)	[]	F_1_H2	('A', 1555.0)	[]	chr6	35303164	M2_low.confidence_chr6	low.confidence	False	False	M2_1_H2	True	True
chr3	18700848	A	G	M2	A	G	('A', 781.0)	[]	F_1_A4	('A', 824.0)	[]	chr3	18700848	M2_sub.clonal_chr3	sub.clonal	False	False	M2_1_A4	True	False
chrX	85880481	A	G	M2	A	G	('A', 502.0)	[('G', 214.0)]	F_1_F4	('A', 649.0)	[]	chrX	85880481	M2_low.confidence_chrX	low.confidence	True	False	M2_1_F4	True	False
chr1	175387075	G	T	M3	G	T	('G', 719.0)	[('T', 410.0)]	F_1_B5	('G', 1768.0)	[]	chr1	175387075	M3_high.confidence_chr1	high.confidence	True	False	M3_1_B5	True	False
chr5	18901299	T	G	M3	T	G	('T', 849.0)	[]	F_1_E5	('T', 907.0)	[]	chr5	18901299	M3_sub.clonal_chr5	sub.clonal	False	False	M3_1_E5	True	False
chr12	83239722	G	T	M3	G	T	('G', 1614.0)	[]	F_1_G5	('G', 1684.0)	[('C', 74.0)]	chr12	83239722	M3_sub.clonal_chr12	sub.clonal	False	False	M3_1_G5	True	False
	73507821	T	A	M3	T	A	('A', 437.0)	[('T', 459.0)]	F_1_G4	('T', 852.0)	[]	chr12	73507821	M3_low.confidence_chr12	low.confidence	True	False	M3_1_G4	True	True
chr22	26161190	C	A	R1	C	A	('A', 519.0)	[('C', 280.0), ('G', 50.0)]	F_1_B6	('C', 890.0)	[]	chr22	26161190	R1_low.confidence_chr22	low.confidence	True	False	R1_1_B6	True	True
chrX	152197463	C	A	R1	C	A	('C', 350.0)	[('A', 431.0)]	F_1_C6	('C', 567.0)	[]	chrX	152197463	R1_low.confidence_chrX	low.confidence	True	False	R1_1_C6	True	False
chr1	17957793	C	A	R1	C	A	('A', 318.0)	[('C', 519.0)]	F_1_D6	('C', 1063.0)	[]	chr1	17957793	R1_low.confidence_chr1	low.confidence	True	False	R1_1_D6	True	True
chr3	30808918	G	T	R1	G	T	('T', 1005.0)	[('G', 75.0)]	F_1_E6	('T', 888.0)	[('G', 55.0)]	chr3	30808918	R1_low.confidence_chr3	low.confidence	True	True	R1_1_E6	True	False
chr6	145685244	A	G	R1	A	G	('G', 759.0)	[('A', 523.0)]	F_1_A6	('A', 1450.0)	[('T', 52.0)]	chr6	145685244	R1_high.confidence_chr6	high.confidence	True	False	R1_1_A6	True	True
chr17	25328548	C	G	R1	C	G	('C', 1986.0)	[]	F_1_H6	('C', 1967.0)	[]	chr17	25328548	R1_sub.clonal_chr17	sub.clonal	False	False	R1_1_H6	True	False
chr6	57935098	G	A	R1	G	A	('G', 1096.0)	[]	F_1_B7	('G', 1246.0)	[]	chr6	57935098	R1_sub.clonal_chr6	sub.clonal	False	False	R1_1_B7	True	False
chr1	143516440	C	G	R1	C	G	('C', 1171.0)	[]	F_1_C7	('C', 1158.0)	[]	chr1	143516440	R1_sub.clonal_chr1	sub.clonal	False	False	R1_1_C7	True	False
	77466498	G	C	R1	G	C	('A', 598.0)	[('G', 456.0)]	F_1_D7	('A', 673.0)	[('G', 433.0)]	chr1	77466498	R1_sub.clonal_chr1	sub.clonal	False	False	R1_1_D7	True	False
chr8	84920103	T	G	R2	T	G	('T', 410.0)	[('G', 197.0)]	F_1_A8	('T', 809.0)	[]	chr8	84920103	R2_low.confidence_chr8	low.confidence	True	False	R2_1_A8	True	True
chr10	133661985	C	T	R2	C	T	('T', 437.0)	[('C', 462.0), ('G', 61.0)]	F_1_D8	('C', 936.0)	[]	chr10	133661985	R2_low.confidence_chr10	low.confidence	True	False	R2_1_D8	True	True
chr8	126555755	G	A	R2	G	A	('A', 388.0)	[]	F_1_E8	('G', 1000.0)	[('A', 443.0), ('C', 615.0)]	chr8	126555755	R2_low.confidence_chr8	low.confidence	False	True	R2_1_E8	True	True
chrX	17804153	T	G	R2	T	G	('T', 625.0)	[]	F_1_H7	('T', 801.0)	[]	chrX	17804153	R2_sub.clonal_chrX	sub.clonal	False	False	R2_1_H7	True	False
chr15	85663384	C	A	R2	C	A	FAILED	FAILED	F_1_F8	('C', 811.0)	[('A', 549.0)]	chr15	85663384	R2_sub.clonal_chr15	sub.clonal	False	True	R2_1_F8	True	False
chr8	100614990	G	A	R2	G	A	('G', 672.0)	[]	F_1_G8	('G', 643.0)	[]	chr8	100614990	R2_sub.clonal_chr8	sub.clonal	False	False	R2_1_G8	True	False
chr1	159203371	C	T	R2	C	T	('C', 812.0)	[]	F_1_H8	('C', 789.0)	[]	chr1	159203371	R2_sub.clonal_chr1	sub.clonal	False	False	R2_1_H8	True	False
chr12	46650421	G	C	R2	G	C	FAILED	FAILED	F_1_A9	('G', 358.0)	[('C', 450.0)]	chr12	46650421	R2_sub.clonal_chr12	sub.clonal	False	True	R2_1_A9	True	False
chr10	82869297	C	A	R3	C	A	('A', 535.0)	[('C', 273.0)]	F_1_E9	('C', 1135.0)	[]	chr10	82869297	R3_high.confidence_chr10	high.confidence	True	False	R3_1_E9	True	True
chr12	84040596	T	C	R3	T	C	('C', 469.0)	[('A', 72.0), ('T', 560.0)]	F_1_F9	('T', 1020.0)	[]	chr12	84040596	R3_high.confidence_chr12	high.confidence	True	False	R3_1_F9	True	True
chr16	35044984	A	T	R3	A	T	('T', 716.0)	[('A', 373.0)]	F_1_G9	('A', 604.0)	[]	chr16	35044984	R3_high.confidence_chr16	high.confidence	True	False	R3_1_G9	True	True
chrX	45878231	T	A	R3	T	A	('A', 465.0)	[('T', 330.0)]	F_1_H9	('T', 685.0)	[('C', 380.0)]	chrX	45878231	R3_high.confidence_chrX	high.confidence	True	False	R3_1_H9	True	True
chr20	24905463	A	T	R3	A	T	('A', 709.0)	[]	F_1_C10	('A', 714.0)	[]	chr20	24905463	R3_sub.clonal_chr20	sub.clonal	False	False	R3_1_C10	True	False
chr16	63426041	G	T	R3	G	T	('G', 516.0)	[('A', 104.0)]	F_1_D10	('G', 541.0)	[('A', 81.0)]	chr16	63426041	R3_sub.clonal_chr16	sub.clonal	False	False	R3_1_D10	True	False
	31700484	A	T	R3	A	T	('A', 1208.0)	[]	F_1_E10	('A', 1530.0)	[]	chr16	31700484	R3_sub.clonal_chr16	sub.clonal	False	False	R3_1_E10	True	False
chr5	459324	A	T	R3	A	T	('T', 669.0)	[('A', 382.0)]	F_1_F10	('T', 766.0)	[('A', 327.0)]	chr5	459324	R3_sub.clonal_chr5	sub.clonal	True	True	R3_1_F10	True	False
chr7	54268747	G	T	R3	G	T	('T', 610.0)	[('A', 267.0), ('G', 139.0)]	F_1_G10	('G', 296.0)	[]	chr7	54268747	R3_low.confidence_chr7	low.confidence	True	False	R3_1_G10	True	True
chr6	64928623	T	A	R3	T	A	('T', 644.0)	[('A', 369.0), ('G', 48.0)]	F_1_H10	('T', 1096.0)	[]	chr6	64928623	R3_low.confidence_chr6	low.confidence	True	False	R3_1_H10	True	True
chr14	19364013	C	T	S1	C	T	('C', 956.0)	[('T', 111.0)]	F_3_D1	('C', 951.0)	[('T', 124.0)]	chr14	19364013	S1_sub.clonal_chr14	sub.clonal	True	True	S1_3_D1	True	False
chr17	22212069	A	G	S1	A	G	('T', 740.0)	[('C', 607.0), ('G', 539.0)]	F_3_E1	FAILED	FAILED	chr17	22212069	S1_sub.clonal_chr17	sub.clonal	False	False	S1_3_E1	True	False
chr9	72626140	G	T	S1	G	T	('G', 1444.0)	[]	F_3_F1	('G', 1153.0)	[]	chr9	72626140	S1_sub.clonal_chr9	sub.clonal	False	False	S1_3_F1	True	False
chr2	41656494	A	C	S1	A	C	('C', 564.0)	[('A', 485.0)]	F_3_G1	('A', 788.0)	[]	chr2	41656494	S1_low.confidence_chr2	low.confidence	True	False	S1_3_G1	True	True
chr5	85502706	A	T	S1	A	T	('T', 415.0)	[('A', 579.0), ('C', 39.0)]	F_3_A2	('A', 945.0)	[]	chr5	85502706	S1_low.confidence_chr5	low.confidence	True	False	S1_3_A2	True	True
chr10	107440183	A	C	S1	A	C	('C', 460.0)	[('A', 530.0)]	F_3_B2	('A', 917.0)	[]	chr10	107440183	S1_low.confidence_chr10	low.confidence	True	False	S1_3_B2	True	True
chr7	115801720	G	A	S1	G	A	('A', 444.0)	[('G', 391.0)]	F_3_A1	('G', 1382.0)	[]	chr7	115801720	S1_high.confidence_chr7	high.confidence	True	False	S1_3_A1	True	True
chr4	118252796	A	G	S1	A	G	('A', 483.0)	[('G', 234.0)]	F_3_D2	('A', 774.0)	[]	chr4	118252796	S1_low.confidence_chr4	low.confidence	True	False	S1_3_D2	True	True
	93842375	A	G	S1	A	G	FAILED	FAILED	F_3_E2	FAILED	FAILED	chr4	93842375	S1_high.confidence_chr4	high.confidence	False	False	S1_3_E2	True	True
chr11	84914680	C	A	S1	C	A	('T', 1017.0)	[('C', 241.0)]	F_3_G2	('C', 909.0)	[]	chr11	84914680	S1_high.confidence_chr11	high.confidence	False	False	S1_3_G2	True	True
chr9	116639802	G	T	S3	G	T	('G', 1635.0)	[]	F_3_A5	('G', 1688.0)	[]	chr9	116639802	S3_sub.clonal_chr9	sub.clonal	False	False	S3_3_A5	True	False
chr12	88364305	T	C	S3	T	C	('T', 1055.0)	[]	F_3_B5	('T', 735.0)	[]	chr12	88364305	S3_sub.clonal_chr12	sub.clonal	False	False	S3_3_B5	True	False
chr2	92288943	A	C	S3	A	C	('A', 681.0)	[]	F_3_C5	('A', 617.0)	[]	chr2	92288943	S3_sub.clonal_chr2	sub.clonal	False	False	S3_3_C5	True	False
chr14	98964289	A	G	S3	A	G	('A', 926.0)	[]	F_3_D5	('A', 928.0)	[('T', 53.0)]	chr14	98964289	S3_sub.clonal_chr14	sub.clonal	False	False	S3_3_D5	True	False
chr11	95045603	T	C	S3	T	C	('C', 418.0)	[]	F_3_E5	('C', 434.0)	[]	chr11	95045603	S3_sub.clonal_chr11	sub.clonal	False	False	S3_3_E5	True	False
chr9	103303645	C	T	S3	C	T	('C', 545.0)	[('T', 562.0)]	F_3_F5	('T', 479.0)	[('C', 300.0)]	chr9	103303645	S3_low.confidence_chr9	low.confidence	True	True	S3_3_F5	True	False
chr1	71257699	G	A	S3	G	A	('A', 964.0)	[]	F_3_G5	('A', 957.0)	[]	chr1	71257699	S3_low.confidence_chr1	low.confidence	False	False	S3_3_G5	True	False
chr2	170713582	T	G	S3	T	G	('T', 828.0)	[]	F_3_H5	('T', 907.0)	[('G', 23.0)]	chr2	170713582	S3_low.confidence_chr2	low.confidence	False	True	S3_3_H5	True	False
	10684440	A	C	S4	A	C	('C', 588.0)	[('A', 411.0), ('G', 65.0)]	F_3_C6	('A', 660.0)	[('G', 70.0)]	chr2	10684440	S4_low.confidence_chr2	low.confidence	True	False	S4_3_C6	True	True
chr3	24060324	C	T	S4	C	T	('C', 355.0)	[('T', 306.0)]	F_3_D6	('C', 706.0)	[('T', 59.0)]	chr3	24060324	S4_low.confidence_chr3	low.confidence	True	True	S4_3_D6	True	True
chr1	108305022	A	C	S4	A	C	('A', 424.0)	[('C', 581.0)]	F_3_E6	('A', 787.0)	[]	chr1	108305022	S4_low.confidence_chr1	low.confidence	True	False	S4_3_E6	True	True
chr6	33568884	T	C	S4	T	C	FAILED	FAILED	F_3_F6	('T', 535.0)	[]	chr6	33568884	S4_low.confidence_chr6	low.confidence	False	False	S4_3_F6	True	False
chrX	71059272	G	A	S4	G	A	('G', 894.0)	[]	F_3_G6	('G', 973.0)	[]	chrX	71059272	S4_sub.clonal_chrX	sub.clonal	False	False	S4_3_G6	True	False
chr13	101015022	A	G	S4	A	G	('A', 417.0)	[('G', 188.0)]	F_3_A6	('A', 777.0)	[('G', 36.0)]	chr13	101015022	S4_high.confidence_chr13	high.confidence	True	True	S4_3_A6	True	True
chr16	14905447	A	C	S4	A	C	('C', 602.0)	[('A', 456.0)]	F_3_A7	('C', 572.0)	[('A', 431.0), ('G', 36.0)]	chr16	14905447	S4_sub.clonal_chr16	sub.clonal	True	True	S4_3_A7	True	False
chr9	126157751	G	C	S4	G	C	('C', 1002.0)	[('G', 112.0)]	F_3_B7	FAILED	FAILED	chr9	126157751	S4_sub.clonal_chr9	sub.clonal	True	False	S4_3_B7	True	False
chr7	97556713	C	G	S4	C	G	('C', 1093.0)	[('G', 252.0)]	F_3_C7	('C', 952.0)	[('G', 197.0)]	chr7	97556713	S4_sub.clonal_chr7	sub.clonal	True	True	S4_3_C7	True	False
chr20	24170180	T	C	S4	T	C	FAILED	FAILED	F_3_D7	FAILED	FAILED	chr20	24170180	S4_sub.clonal_chr20	sub.clonal	False	False	S4_3_D7	True	False
chr6	14736409	G	T	S4	G	T	('G', 268.0)	[('T', 583.0)]	F_3_H6	('G', 639.0)	[]	chr6	14736409	S4_high.confidence_chr6	high.confidence	True	False	S4_3_H6	True	True
chr7	126220603	C	A	S4	C	A	('A', 381.0)	[('C', 337.0), ('T', 28.0)]	F_3_E7	('C', 922.0)	[]	chr7	126220603	S4_high.confidence_chr7	high.confidence	True	False	S4_3_E7	True	True
chrX	123297366	C	A	S4	C	A	('C', 479.0)	[('A', 390.0)]	F_3_G7	('C', 1023.0)	[('G', 54.0)]	chrX	123297366	S4_high.confidence_chrX	high.confidence	True	False	S4_3_G7	True	False

## Sheet: Aggregated Results
	Accurate	Total
Variant Set 1	28	35
Variant Set 2	7	12
Variant Set 3	2	30
