# Supplementary material for: Whole-genome mutational burden analysis of three pluripotency induction methods
Source: Nat Commun. 2016 Feb 19;7:10536. doi: 10.1038/ncomms10536 (PMC4762882; doi:10.1038/ncomms10536)
Supplement: Supplementary Data 2 — List of all high confidence variants. [file ncomms10536-s3.xlsx]

## Sheet: High Confidence Variants
Supplementary Data 2. List of all high confidence variants.
contig	start	stop	ref	alt	Type	Strategy	SAMPLE
chr1	31289166	31289168	CA	-	deletion	mRNA	M1
chr1	31289170	31289170	-	GG	insertion	mRNA	M1
chr1	37501064	37501064	-	C	insertion	mRNA	M1
chr1	42384474	42384477	GTG	-	deletion	mRNA	M1
chr1	42384483	42384484	A	-	deletion	mRNA	M1
chr1	44754794	44754794	-	G	insertion	mRNA	M1
chr1	72869781	72869781	-	T	insertion	mRNA	M1
chr1	90663727	90663731	TTTG	-	deletion	mRNA	M1
chr1	91033172	91033173	T	-	deletion	mRNA	M1
chr1	91033207	91033211	GCGA	-	deletion	mRNA	M1
chr1	91033225	91033225	-	A	insertion	mRNA	M1
chr1	91033232	91033233	A	-	deletion	mRNA	M1
chr1	96526522	96526524	TA	-	deletion	mRNA	M1
chr1	113915051	113915051	-	C	insertion	mRNA	M1
chr1	151431741	151431741	-	CG	insertion	mRNA	M1
chr1	165174332	165174335	ATT	-	deletion	mRNA	M1
chr1	175496936	175496937	T	-	deletion	mRNA	M1
chr1	194562906	194562906	-	AT	insertion	mRNA	M1
chr1	213625596	213625596	-	A	insertion	mRNA	M1
chr10	1063123	1063126	TGC	-	deletion	mRNA	M1
chr10	19096465	19096466	C	-	deletion	mRNA	M1
chr10	64717802	64717802	-	CCG	insertion	mRNA	M1
chr10	64717853	64717853	-	A	insertion	mRNA	M1
chr10	70515645	70515645	-	T	insertion	mRNA	M1
chr10	70515711	70515714	GTG	-	deletion	mRNA	M1
chr10	70515717	70515717	-	AAT	insertion	mRNA	M1
chr10	70515720	70515721	T	-	deletion	mRNA	M1
chr10	70515734	70515734	-	T	insertion	mRNA	M1
chr10	70515806	70515806	-	AACAT	insertion	mRNA	M1
chr10	70515809	70515814	AACTT	-	deletion	mRNA	M1
chr10	77813136	77813136	-	C	insertion	mRNA	M1
chr10	77813189	77813189	-	C	insertion	mRNA	M1
chr10	77813256	77813256	-	TG	insertion	mRNA	M1
chr10	77813260	77813262	TT	-	deletion	mRNA	M1
chr10	104047085	104047086	C	-	deletion	mRNA	M1
chr10	113824489	113824491	GA	-	deletion	mRNA	M1
chr10	130252580	130252580	-	GTTG	insertion	mRNA	M1
chr10	130252590	130252590	-	CCC	insertion	mRNA	M1
chr10	130252591	130252594	TGG	-	deletion	mRNA	M1
chr10	131666378	131666380	TG	-	deletion	mRNA	M1
chr10	131666382	131666382	-	AT	insertion	mRNA	M1
chr10	131666408	131666408	-	AAAAAA	insertion	mRNA	M1
chr11	5758287	5758287	-	A	insertion	mRNA	M1
chr11	14128716	14128717	C	-	deletion	mRNA	M1
chr11	16246079	16246079	-	A	insertion	mRNA	M1
chr11	16246087	16246087	-	G	insertion	mRNA	M1
chr11	23654796	23654797	T	-	deletion	mRNA	M1
chr11	32093157	32093157	-	T	insertion	mRNA	M1
chr11	32093160	32093160	-	C	insertion	mRNA	M1
chr11	32093164	32093166	AC	-	deletion	mRNA	M1
chr11	32093180	32093181	G	-	deletion	mRNA	M1
chr11	37558283	37558283	-	A	insertion	mRNA	M1
chr11	43073749	43073749	-	AAA	insertion	mRNA	M1
chr11	49813307	49813309	AG	-	deletion	mRNA	M1
chr11	67467844	67467844	-	CCAATGCCCCTTTCTCATGCTCTCATA	insertion	mRNA	M1
chr11	70229436	70229438	TA	-	deletion	mRNA	M1
chr11	84255056	84255056	-	C	insertion	mRNA	M1
chr11	85373271	85373272	G	-	deletion	mRNA	M1
chr11	110788535	110788535	-	CA	insertion	mRNA	M1
chr12	17094318	17094319	T	-	deletion	mRNA	M1
chr12	17825809	17825813	TTTT	-	deletion	mRNA	M1
chr12	75420439	75420440	G	-	deletion	mRNA	M1
chr12	90783367	90783367	-	A	insertion	mRNA	M1
chr12	93051909	93051909	-	GGG	insertion	mRNA	M1
chr12	101021987	101021987	-	TATTT	insertion	mRNA	M1
chr12	101614839	101614840	A	-	deletion	mRNA	M1
chr12	109560986	109560986	-	A	insertion	mRNA	M1
chr12	115176254	115176254	-	A	insertion	mRNA	M1
chr13	58493670	58493671	T	-	deletion	mRNA	M1
chr13	72444588	72444593	CCCGA	-	deletion	mRNA	M1
chr13	72444595	72444595	-	GGGC	insertion	mRNA	M1
chr13	72444628	72444632	GACA	-	deletion	mRNA	M1
chr13	72444640	72444645	AAACA	-	deletion	mRNA	M1
chr13	72444687	72444687	-	GGGG	insertion	mRNA	M1
chr13	89304588	89304589	T	-	deletion	mRNA	M1
chr13	100616357	100616357	-	T	insertion	mRNA	M1
chr14	29689878	29689880	AC	-	deletion	mRNA	M1
chr14	29689887	29689888	G	-	deletion	mRNA	M1
chr14	31569736	31569736	-	A	insertion	mRNA	M1
chr14	49293770	49293771	A	-	deletion	mRNA	M1
chr14	58608227	58608234	TACTGAG	-	deletion	mRNA	M1
chr14	58608239	58608239	-	GAG	insertion	mRNA	M1
chr14	58608243	58608243	-	G	insertion	mRNA	M1
chr14	58608245	58608245	-	AGT	insertion	mRNA	M1
chr14	58608266	58608270	CTGC	-	deletion	mRNA	M1
chr14	58608272	58608272	-	TA	insertion	mRNA	M1
chr14	68070720	68070720	-	T	insertion	mRNA	M1
chr14	74367080	74367080	-	T	insertion	mRNA	M1
chr14	74778121	74778121	-	T	insertion	mRNA	M1
chr14	80946562	80946562	-	G	insertion	mRNA	M1
chr14	80946565	80946566	T	-	deletion	mRNA	M1
chr14	84531206	84531209	CTT	-	deletion	mRNA	M1
chr14	84531213	84531213	-	GT	insertion	mRNA	M1
chr14	85724458	85724460	GA	-	deletion	mRNA	M1
chr14	85724462	85724462	-	GC	insertion	mRNA	M1
chr14	85724529	85724531	CC	-	deletion	mRNA	M1
chr14	85724535	85724535	-	A	insertion	mRNA	M1
chr14	89911302	89911302	-	A	insertion	mRNA	M1
chr14	96179118	96179119	A	-	deletion	mRNA	M1
chr15	35585490	35585493	TTC	-	deletion	mRNA	M1
chr15	45593619	45593619	-	T	insertion	mRNA	M1
chr15	69996165	69996165	-	T	insertion	mRNA	M1
chr15	69996209	69996209	-	G	insertion	mRNA	M1
chr15	90004362	90004365	AGA	-	deletion	mRNA	M1
chr15	90004373	90004373	-	CCCT	insertion	mRNA	M1
chr15	94301145	94301147	TG	-	deletion	mRNA	M1
chr15	97696807	97696809	TT	-	deletion	mRNA	M1
chr15	97696816	97696816	-	CCCA	insertion	mRNA	M1
chr16	7382945	7382945	-	TTT	insertion	mRNA	M1
chr16	7382948	7382948	-	CCT	insertion	mRNA	M1
chr16	47026955	47026955	-	A	insertion	mRNA	M1
chr16	50265195	50265195	-	AT	insertion	mRNA	M1
chr16	51919633	51919633	-	A	insertion	mRNA	M1
chr16	59506212	59506212	-	TGG	insertion	mRNA	M1
chr17	7757051	7757052	G	-	deletion	mRNA	M1
chr17	11277935	11277936	T	-	deletion	mRNA	M1
chr17	38250135	38250137	CC	-	deletion	mRNA	M1
chr17	38287585	38287585	-	AAA	insertion	mRNA	M1
chr17	42456621	42456621	-	T	insertion	mRNA	M1
chr17	45966145	45966146	G	-	deletion	mRNA	M1
chr17	46136873	46136875	AC	-	deletion	mRNA	M1
chr17	46136878	46136878	-	GG	insertion	mRNA	M1
chr17	46226105	46226106	T	-	deletion	mRNA	M1
chr17	46226112	46226112	-	GA	insertion	mRNA	M1
chr17	46581337	46581339	GC	-	deletion	mRNA	M1
chr17	46581344	46581344	-	TCG	insertion	mRNA	M1
chr17	46581345	46581345	-	G	insertion	mRNA	M1
chr17	48157826	48157826	-	GG	insertion	mRNA	M1
chr17	55669830	55669831	T	-	deletion	mRNA	M1
chr17	57881998	57881999	G	-	deletion	mRNA	M1
chr18	927263	927264	T	-	deletion	mRNA	M1
chr18	9554126	9554126	-	T	insertion	mRNA	M1
chr18	22756707	22756707	-	CCGCG	insertion	mRNA	M1
chr18	22756709	22756711	CA	-	deletion	mRNA	M1
chr18	22756719	22756721	AA	-	deletion	mRNA	M1
chr18	22756722	22756728	TCGGCC	-	deletion	mRNA	M1
chr18	22756734	22756739	GTGTT	-	deletion	mRNA	M1
chr18	22756741	22756742	T	-	deletion	mRNA	M1
chr18	47300417	47300418	T	-	deletion	mRNA	M1
chr18	53775168	53775168	-	A	insertion	mRNA	M1
chr18	70204943	70204945	TA	-	deletion	mRNA	M1
chr18	70204948	70204950	AG	-	deletion	mRNA	M1
chr18	77009080	77009080	-	A	insertion	mRNA	M1
chr19	4664501	4664502	A	-	deletion	mRNA	M1
chr19	31556795	31556797	TT	-	deletion	mRNA	M1
chr19	55840759	55840760	T	-	deletion	mRNA	M1
chr2	16430362	16430363	C	-	deletion	mRNA	M1
chr2	34767502	34767502	-	T	insertion	mRNA	M1
chr2	48081252	48081252	-	A	insertion	mRNA	M1
chr2	58997162	58997162	-	AAAACAAA	insertion	mRNA	M1
chr2	59372153	59372154	C	-	deletion	mRNA	M1
chr2	59372163	59372164	A	-	deletion	mRNA	M1
chr2	60078198	60078199	A	-	deletion	mRNA	M1
chr2	60337540	60337540	-	AA	insertion	mRNA	M1
chr2	61415063	61415063	-	C	insertion	mRNA	M1
chr2	61415064	61415064	-	TT	insertion	mRNA	M1
chr2	72561952	72561952	-	G	insertion	mRNA	M1
chr2	72622445	72622446	T	-	deletion	mRNA	M1
chr2	72622453	72622454	C	-	deletion	mRNA	M1
chr2	72622459	72622460	C	-	deletion	mRNA	M1
chr2	72622466	72622466	-	G	insertion	mRNA	M1
chr2	78068731	78068732	A	-	deletion	mRNA	M1
chr2	95667487	95667488	A	-	deletion	mRNA	M1
chr2	118811720	118811726	TTTTTA	-	deletion	mRNA	M1
chr2	118811727	118811727	-	CCCGAC	insertion	mRNA	M1
chr2	146321327	146321327	-	T	insertion	mRNA	M1
chr2	146692599	146692599	-	G	insertion	mRNA	M1
chr2	148475771	148475773	CC	-	deletion	mRNA	M1
chr2	148475776	148475776	-	TG	insertion	mRNA	M1
chr2	156728707	156728708	C	-	deletion	mRNA	M1
chr2	163625394	163625394	-	AT	insertion	mRNA	M1
chr2	164422182	164422182	-	GT	insertion	mRNA	M1
chr2	164422183	164422185	GC	-	deletion	mRNA	M1
chr2	164422190	164422195	TGTGT	-	deletion	mRNA	M1
chr2	164422196	164422196	-	AACAA	insertion	mRNA	M1
chr2	164451318	164451319	A	-	deletion	mRNA	M1
chr2	164451322	164451323	C	-	deletion	mRNA	M1
chr2	166438046	166438046	-	C	insertion	mRNA	M1
chr2	167211615	167211615	-	T	insertion	mRNA	M1
chr2	177058110	177058110	-	T	insertion	mRNA	M1
chr2	186873537	186873537	-	A	insertion	mRNA	M1
chr2	205911700	205911700	-	A	insertion	mRNA	M1
chr2	213921443	213921443	-	AGTC	insertion	mRNA	M1
chr2	213921449	213921449	-	C	insertion	mRNA	M1
chr2	213921449	213921451	GT	-	deletion	mRNA	M1
chr2	213921455	213921456	A	-	deletion	mRNA	M1
chr2	220043092	220043095	GGG	-	deletion	mRNA	M1
chr2	223042309	223042310	A	-	deletion	mRNA	M1
chr2	226286932	226286938	CGGGAA	-	deletion	mRNA	M1
chr2	226286948	226286948	-	GGAT	insertion	mRNA	M1
chr2	226286952	226286952	-	G	insertion	mRNA	M1
chr2	235330389	235330389	-	T	insertion	mRNA	M1
chr20	7864202	7864202	-	G	insertion	mRNA	M1
chr20	38245276	38245276	-	AC	insertion	mRNA	M1
chr20	53100919	53100919	-	A	insertion	mRNA	M1
chr21	15904303	15904303	-	AAAA	insertion	mRNA	M1
chr21	15904315	15904318	TTG	-	deletion	mRNA	M1
chr21	15904319	15904319	-	AA	insertion	mRNA	M1
chr21	30979719	30979720	A	-	deletion	mRNA	M1
chr3	490623	490626	AAC	-	deletion	mRNA	M1
chr3	3075032	3075034	GA	-	deletion	mRNA	M1
chr3	3075038	3075038	-	AA	insertion	mRNA	M1
chr3	4513294	4513294	-	A	insertion	mRNA	M1
chr3	9367084	9367085	T	-	deletion	mRNA	M1
chr3	18389532	18389533	C	-	deletion	mRNA	M1
chr3	22913325	22913325	-	CAAGGA	insertion	mRNA	M1
chr3	51221744	51221744	-	A	insertion	mRNA	M1
chr3	53966968	53966969	A	-	deletion	mRNA	M1
chr3	62487980	62487980	-	T	insertion	mRNA	M1
chr3	71005700	71005701	T	-	deletion	mRNA	M1
chr3	103526293	103526293	-	T	insertion	mRNA	M1
chr3	106970826	106970826	-	A	insertion	mRNA	M1
chr3	119487071	119487071	-	G	insertion	mRNA	M1
chr3	135367391	135367391	-	T	insertion	mRNA	M1
chr3	135367413	135367413	-	TGTGAGGGCTGCTGAGGATCTCTGAGGC	insertion	mRNA	M1
chr3	140630099	140630100	A	-	deletion	mRNA	M1
chr3	141871661	141871661	-	T	insertion	mRNA	M1
chr3	176137084	176137094	CGGAAGTATG	-	deletion	mRNA	M1
chr3	180875711	180875711	-	T	insertion	mRNA	M1
chr3	186473938	186473940	TC	-	deletion	mRNA	M1
chr4	19486127	19486127	-	A	insertion	mRNA	M1
chr4	23171882	23171882	-	T	insertion	mRNA	M1
chr4	30914287	30914289	AA	-	deletion	mRNA	M1
chr4	30914311	30914312	G	-	deletion	mRNA	M1
chr4	62398247	62398247	-	AAA	insertion	mRNA	M1
chr4	81940628	81940629	T	-	deletion	mRNA	M1
chr4	111879987	111879989	TG	-	deletion	mRNA	M1
chr4	112914277	112914277	-	G	insertion	mRNA	M1
chr4	149002183	149002186	CTT	-	deletion	mRNA	M1
chr4	152003945	152003946	A	-	deletion	mRNA	M1
chr4	158286909	158286909	-	TTTTA	insertion	mRNA	M1
chr4	158286921	158286923	AA	-	deletion	mRNA	M1
chr4	180888726	180888726	-	T	insertion	mRNA	M1
chr4	182531331	182531333	CC	-	deletion	mRNA	M1
chr4	182531337	182531337	-	ATC	insertion	mRNA	M1
chr5	3778401	3778401	-	ACAG	insertion	mRNA	M1
chr5	6676537	6676537	-	AAT	insertion	mRNA	M1
chr5	82730165	82730165	-	TTTTTTA	insertion	mRNA	M1
chr5	82730166	82730174	TGCGAGGT	-	deletion	mRNA	M1
chr5	82730179	82730181	GT	-	deletion	mRNA	M1
chr5	82730183	82730183	-	GAC	insertion	mRNA	M1
chr5	89251732	89251732	-	A	insertion	mRNA	M1
chr5	105214719	105214719	-	A	insertion	mRNA	M1
chr5	114381397	114381398	A	-	deletion	mRNA	M1
chr5	117129993	117129993	-	G	insertion	mRNA	M1
chr5	117129995	117129995	-	TC	insertion	mRNA	M1
chr5	119113434	119113436	GG	-	deletion	mRNA	M1
chr5	125340707	125340707	-	G	insertion	mRNA	M1
chr5	144050907	144050907	-	TC	insertion	mRNA	M1
chr5	144050910	144050912	CA	-	deletion	mRNA	M1
chr5	145052064	145052065	A	-	deletion	mRNA	M1
chr6	23842833	23842834	A	-	deletion	mRNA	M1
chr6	86320953	86320953	-	T	insertion	mRNA	M1
chr6	97091974	97091975	A	-	deletion	mRNA	M1
chr6	104341239	104341240	C	-	deletion	mRNA	M1
chr6	113908871	113908871	-	A	insertion	mRNA	M1
chr6	113908873	113908874	A	-	deletion	mRNA	M1
chr6	113908882	113908882	-	TC	insertion	mRNA	M1
chr6	113908882	113908884	TG	-	deletion	mRNA	M1
chr6	113908887	113908887	-	TCTA	insertion	mRNA	M1
chr6	115368415	115368415	-	T	insertion	mRNA	M1
chr6	140053780	140053782	TT	-	deletion	mRNA	M1
chr6	140053796	140053797	T	-	deletion	mRNA	M1
chr6	152847242	152847242	-	TA	insertion	mRNA	M1
chr6	152847243	152847245	GG	-	deletion	mRNA	M1
chr6	167754200	167754200	-	AC	insertion	mRNA	M1
chr6	167754202	167754204	TT	-	deletion	mRNA	M1
chr7	12869145	12869146	T	-	deletion	mRNA	M1
chr7	17296559	17296559	-	G	insertion	mRNA	M1
chr7	28814523	28814523	-	G	insertion	mRNA	M1
chr7	42192158	42192158	-	CA	insertion	mRNA	M1
chr7	42192164	42192166	CC	-	deletion	mRNA	M1
chr7	42192168	42192168	-	GA	insertion	mRNA	M1
chr7	64401555	64401555	-	A	insertion	mRNA	M1
chr7	69539037	69539038	A	-	deletion	mRNA	M1
chr7	81372658	81372660	CT	-	deletion	mRNA	M1
chr7	81372663	81372663	-	TA	insertion	mRNA	M1
chr7	92327642	92327643	G	-	deletion	mRNA	M1
chr7	111557761	111557761	-	A	insertion	mRNA	M1
chr7	115069801	115069801	-	CT	insertion	mRNA	M1
chr7	115069802	115069802	-	T	insertion	mRNA	M1
chr7	115320078	115320084	AGTCGT	-	deletion	mRNA	M1
chr7	125539460	125539462	TT	-	deletion	mRNA	M1
chr7	130037343	130037344	T	-	deletion	mRNA	M1
chr7	130037376	130037376	-	CCTAAA	insertion	mRNA	M1
chr7	133726350	133726351	T	-	deletion	mRNA	M1
chr8	8945777	8945778	A	-	deletion	mRNA	M1
chr8	22552493	22552493	-	T	insertion	mRNA	M1
chr8	22552502	22552507	CTCCA	-	deletion	mRNA	M1
chr8	22552513	22552513	-	TT	insertion	mRNA	M1
chr8	22552519	22552519	-	A	insertion	mRNA	M1
chr8	22552520	22552520	-	AA	insertion	mRNA	M1
chr8	22552521	22552521	-	AT	insertion	mRNA	M1
chr8	22552523	22552523	-	GGT	insertion	mRNA	M1
chr8	34062505	34062506	T	-	deletion	mRNA	M1
chr8	53137898	53137901	AAA	-	deletion	mRNA	M1
chr8	59448451	59448452	C	-	deletion	mRNA	M1
chr8	68459736	68459736	-	T	insertion	mRNA	M1
chr8	77502468	77502468	-	A	insertion	mRNA	M1
chr8	92267001	92267001	-	T	insertion	mRNA	M1
chr8	100728967	100728967	-	AGCA	insertion	mRNA	M1
chr8	100728969	100728973	AGTA	-	deletion	mRNA	M1
chr8	100775393	100775399	GAAGAG	-	deletion	mRNA	M1
chr8	103514386	103514387	G	-	deletion	mRNA	M1
chr8	116806682	116806682	-	A	insertion	mRNA	M1
chr9	18347979	18347980	G	-	deletion	mRNA	M1
chr9	34555064	34555065	G	-	deletion	mRNA	M1
chr9	34593122	34593122	-	G	insertion	mRNA	M1
chr9	34593128	34593130	CG	-	deletion	mRNA	M1
chr9	73028385	73028393	ACGGCGCG	-	deletion	mRNA	M1
chr9	73028415	73028416	G	-	deletion	mRNA	M1
chr9	83751221	83751221	-	ATAT	insertion	mRNA	M1
chr9	97010742	97010743	T	-	deletion	mRNA	M1
chr9	119888184	119888184	-	GGAG	insertion	mRNA	M1
chr9	128724512	128724512	-	C	insertion	mRNA	M1
chr9	128820615	128820616	G	-	deletion	mRNA	M1
chrX	13081902	13081903	T	-	deletion	mRNA	M1
chrX	54768365	54768366	C	-	deletion	mRNA	M1
chrX	57459402	57459403	A	-	deletion	mRNA	M1
chrX	63815229	63815230	T	-	deletion	mRNA	M1
chrX	112962523	112962524	A	-	deletion	mRNA	M1
chrX	128225262	128225262	-	C	insertion	mRNA	M1
chrX	138808689	138808689	-	T	insertion	mRNA	M1
chrX	138808701	138808701	-	TT	insertion	mRNA	M1
chrX	147399509	147399509	-	A	insertion	mRNA	M1
chr1	8305967	8305967	-	A	insertion	mRNA	M2
chr1	40360931	40360931	-	GACAG	insertion	mRNA	M2
chr1	40360959	40360960	T	-	deletion	mRNA	M2
chr1	47040970	47040971	A	-	deletion	mRNA	M2
chr1	49966076	49966077	T	-	deletion	mRNA	M2
chr1	63659373	63659373	-	T	insertion	mRNA	M2
chr1	64394020	64394020	-	A	insertion	mRNA	M2
chr1	78030278	78030281	AAG	-	deletion	mRNA	M2
chr1	78030384	78030385	T	-	deletion	mRNA	M2
chr1	79808793	79808793	-	TT	insertion	mRNA	M2
chr1	88687350	88687354	CCAG	-	deletion	mRNA	M2
chr1	88687356	88687359	TCC	-	deletion	mRNA	M2
chr1	88786317	88786317	-	G	insertion	mRNA	M2
chr1	92536820	92536820	-	CACA	insertion	mRNA	M2
chr1	97182169	97182169	-	A	insertion	mRNA	M2
chr1	107372914	107372914	-	TGTTTCCCTTCTCCAAAGGATCACATTGCTCAGATGCCAGCTGTC	insertion	mRNA	M2
chr1	113735756	113735756	-	A	insertion	mRNA	M2
chr1	151746935	151746938	AGT	-	deletion	mRNA	M2
chr1	176057427	176057427	-	G	insertion	mRNA	M2
chr1	177652029	177652029	-	A	insertion	mRNA	M2
chr1	199730972	199730973	A	-	deletion	mRNA	M2
chr1	214143459	214143461	CC	-	deletion	mRNA	M2
chr1	215532730	215532730	-	A	insertion	mRNA	M2
chr10	5865016	5865016	-	T	insertion	mRNA	M2
chr10	33664428	33664428	-	A	insertion	mRNA	M2
chr10	63664363	63664363	-	GGG	insertion	mRNA	M2
chr10	63843781	63843783	AG	-	deletion	mRNA	M2
chr10	63843785	63843785	-	AA	insertion	mRNA	M2
chr10	77666358	77666359	T	-	deletion	mRNA	M2
chr10	102984114	102984114	-	A	insertion	mRNA	M2
chr10	102984130	102984130	-	A	insertion	mRNA	M2
chr10	102984156	102984156	-	A	insertion	mRNA	M2
chr10	103390164	103390164	-	A	insertion	mRNA	M2
chr10	103390166	103390166	-	CCT	insertion	mRNA	M2
chr10	127321693	127321693	-	A	insertion	mRNA	M2
chr10	130944508	130944508	-	A	insertion	mRNA	M2
chr10	130944509	130944509	-	A	insertion	mRNA	M2
chr11	8228446	8228447	C	-	deletion	mRNA	M2
chr11	13736662	13736662	-	TC	insertion	mRNA	M2
chr11	18891409	18891419	CTCATCATCA	-	deletion	mRNA	M2
chr11	62790838	62790843	ATGAA	-	deletion	mRNA	M2
chr11	66380948	66380950	AC	-	deletion	mRNA	M2
chr11	120359660	120359660	-	G	insertion	mRNA	M2
chr11	120359667	120359668	A	-	deletion	mRNA	M2
chr11	131576091	131576092	A	-	deletion	mRNA	M2
chr11	133778473	133778475	AT	-	deletion	mRNA	M2
chr12	13693414	13693414	-	C	insertion	mRNA	M2
chr12	16841557	16841557	-	CG	insertion	mRNA	M2
chr12	16841558	16841560	CA	-	deletion	mRNA	M2
chr12	17030127	17030127	-	T	insertion	mRNA	M2
chr12	17030131	17030133	AA	-	deletion	mRNA	M2
chr12	17030136	17030136	-	TTC	insertion	mRNA	M2
chr12	26277724	26277730	TTCGTT	-	deletion	mRNA	M2
chr12	26277733	26277736	TCT	-	deletion	mRNA	M2
chr12	57636490	57636491	G	-	deletion	mRNA	M2
chr12	63795744	63795744	-	GC	insertion	mRNA	M2
chr12	63795747	63795747	-	C	insertion	mRNA	M2
chr12	63795748	63795748	-	CCTG	insertion	mRNA	M2
chr12	63795750	63795752	CC	-	deletion	mRNA	M2
chr12	63795754	63795754	-	GG	insertion	mRNA	M2
chr12	73342065	73342067	CT	-	deletion	mRNA	M2
chr12	73342071	73342071	-	ATATATA	insertion	mRNA	M2
chr12	74472205	74472205	-	AAT	insertion	mRNA	M2
chr12	74931866	74931868	CT	-	deletion	mRNA	M2
chr12	74931877	74931877	-	GG	insertion	mRNA	M2
chr12	85576677	85576679	AG	-	deletion	mRNA	M2
chr12	86756486	86756486	-	A	insertion	mRNA	M2
chr12	103888033	103888036	GTG	-	deletion	mRNA	M2
chr12	103888042	103888042	-	T	insertion	mRNA	M2
chr12	111890192	111890193	A	-	deletion	mRNA	M2
chr12	111890199	111890199	-	C	insertion	mRNA	M2
chr13	30161448	30161449	G	-	deletion	mRNA	M2
chr13	41001230	41001230	-	A	insertion	mRNA	M2
chr13	42523761	42523762	A	-	deletion	mRNA	M2
chr13	42990811	42990811	-	A	insertion	mRNA	M2
chr13	70562644	70562645	G	-	deletion	mRNA	M2
chr13	72341774	72341775	C	-	deletion	mRNA	M2
chr13	72344198	72344201	TTC	-	deletion	mRNA	M2
chr13	75411980	75411980	-	AAT	insertion	mRNA	M2
chr13	75411982	75411984	GG	-	deletion	mRNA	M2
chr13	75412032	75412032	-	TAA	insertion	mRNA	M2
chr13	82432770	82432778	TTACTCTC	-	deletion	mRNA	M2
chr13	88107190	88107191	T	-	deletion	mRNA	M2
chr13	104910281	104910281	-	T	insertion	mRNA	M2
chr14	20685725	20685725	-	A	insertion	mRNA	M2
chr14	20702267	20702268	T	-	deletion	mRNA	M2
chr14	26412670	26412671	T	-	deletion	mRNA	M2
chr14	26594184	26594185	C	-	deletion	mRNA	M2
chr14	26594186	26594187	A	-	deletion	mRNA	M2
chr14	26808852	26808852	-	TACT	insertion	mRNA	M2
chr14	26808921	26808922	A	-	deletion	mRNA	M2
chr14	30339596	30339597	G	-	deletion	mRNA	M2
chr14	65518516	65518516	-	T	insertion	mRNA	M2
chr14	77491554	77491556	TT	-	deletion	mRNA	M2
chr14	77491662	77491662	-	GT	insertion	mRNA	M2
chr14	77491666	77491668	GT	-	deletion	mRNA	M2
chr14	77491669	77491670	G	-	deletion	mRNA	M2
chr14	77491672	77491674	TT	-	deletion	mRNA	M2
chr14	77491675	77491678	GGT	-	deletion	mRNA	M2
chr14	102541904	102541917	CCCCACCCCCACC	-	deletion	mRNA	M2
chr15	44795851	44795853	AA	-	deletion	mRNA	M2
chr15	44795887	44795888	G	-	deletion	mRNA	M2
chr15	44795928	44795930	CT	-	deletion	mRNA	M2
chr15	44795932	44795932	-	AA	insertion	mRNA	M2
chr15	59832043	59832044	A	-	deletion	mRNA	M2
chr16	5851328	5851355	TCCCTCCCTCTCTCTTTTTTTTTTTTT	-	deletion	mRNA	M2
chr16	14321808	14321809	A	-	deletion	mRNA	M2
chr16	28847031	28847031	-	TCC	insertion	mRNA	M2
chr16	50265597	50265598	A	-	deletion	mRNA	M2
chr16	50265614	50265615	A	-	deletion	mRNA	M2
chr16	51993655	51993656	A	-	deletion	mRNA	M2
chr16	65038819	65038819	-	CTA	insertion	mRNA	M2
chr16	68308842	68308842	-	CA	insertion	mRNA	M2
chr16	68308844	68308846	AC	-	deletion	mRNA	M2
chr16	72255147	72255148	G	-	deletion	mRNA	M2
chr16	73244406	73244406	-	A	insertion	mRNA	M2
chr16	73650047	73650047	-	A	insertion	mRNA	M2
chr17	1775269	1775269	-	CA	insertion	mRNA	M2
chr17	1775269	1775271	GG	-	deletion	mRNA	M2
chr17	4801318	4801318	-	ATCC	insertion	mRNA	M2
chr17	4801319	4801321	TG	-	deletion	mRNA	M2
chr17	12179674	12179674	-	TTTATTTA	insertion	mRNA	M2
chr17	15133174	15133174	-	AG	insertion	mRNA	M2
chr17	25867456	25867457	T	-	deletion	mRNA	M2
chr17	70215860	70215860	-	GGGGGG	insertion	mRNA	M2
chr17	70215866	70215877	AAAAAAAAAAG	-	deletion	mRNA	M2
chr18	24644868	24644868	-	T	insertion	mRNA	M2
chr18	33120744	33120744	-	T	insertion	mRNA	M2
chr18	48701435	48701436	T	-	deletion	mRNA	M2
chr18	54059382	54059382	-	GGAC	insertion	mRNA	M2
chr18	54059384	54059386	TA	-	deletion	mRNA	M2
chr18	54988661	54988661	-	T	insertion	mRNA	M2
chr18	55713111	55713112	T	-	deletion	mRNA	M2
chr18	60259075	60259082	GTCCAAG	-	deletion	mRNA	M2
chr18	72571127	72571128	G	-	deletion	mRNA	M2
chr18	72571139	72571139	-	T	insertion	mRNA	M2
chr18	73848781	73848782	G	-	deletion	mRNA	M2
chr18	73848854	73848858	GCAC	-	deletion	mRNA	M2
chr18	73848862	73848862	-	CCGC	insertion	mRNA	M2
chr19	8909677	8909678	T	-	deletion	mRNA	M2
chr19	30253522	30253525	ACC	-	deletion	mRNA	M2
chr19	33881455	33881455	-	C	insertion	mRNA	M2
chr19	41261186	41261189	GGC	-	deletion	mRNA	M2
chr19	54814265	54814265	-	T	insertion	mRNA	M2
chr2	6826013	6826014	A	-	deletion	mRNA	M2
chr2	16511505	16511506	G	-	deletion	mRNA	M2
chr2	39831847	39831848	T	-	deletion	mRNA	M2
chr2	44264477	44264477	-	C	insertion	mRNA	M2
chr2	44264478	44264479	C	-	deletion	mRNA	M2
chr2	60132006	60132009	ACA	-	deletion	mRNA	M2
chr2	60132016	60132016	-	TTT	insertion	mRNA	M2
chr2	60132019	60132019	-	TTT	insertion	mRNA	M2
chr2	63518942	63518943	C	-	deletion	mRNA	M2
chr2	86472506	86472506	-	T	insertion	mRNA	M2
chr2	104406110	104406110	-	TT	insertion	mRNA	M2
chr2	120949281	120949282	A	-	deletion	mRNA	M2
chr2	134078310	134078310	-	A	insertion	mRNA	M2
chr2	135146009	135146009	-	A	insertion	mRNA	M2
chr2	142845238	142845240	AT	-	deletion	mRNA	M2
chr2	142845245	142845245	-	CA	insertion	mRNA	M2
chr2	144031997	144031997	-	T	insertion	mRNA	M2
chr2	157167055	157167056	G	-	deletion	mRNA	M2
chr2	165327324	165327325	C	-	deletion	mRNA	M2
chr2	165327330	165327330	-	C	insertion	mRNA	M2
chr2	166209563	166209564	T	-	deletion	mRNA	M2
chr2	183889792	183889792	-	T	insertion	mRNA	M2
chr2	186224937	186224938	A	-	deletion	mRNA	M2
chr2	215963262	215963263	T	-	deletion	mRNA	M2
chr2	222735738	222735739	A	-	deletion	mRNA	M2
chr2	223693166	223693170	TTTG	-	deletion	mRNA	M2
chr2	225974207	225974208	T	-	deletion	mRNA	M2
chr2	226768345	226768345	-	A	insertion	mRNA	M2
chr2	230460000	230460001	T	-	deletion	mRNA	M2
chr2	236416122	236416122	-	T	insertion	mRNA	M2
chr20	40781028	40781028	-	TTT	insertion	mRNA	M2
chr20	43947274	43947275	C	-	deletion	mRNA	M2
chr20	47788512	47788512	-	AGAG	insertion	mRNA	M2
chr20	51787889	51787889	-	CC	insertion	mRNA	M2
chr20	51787892	51787894	GC	-	deletion	mRNA	M2
chr21	24454585	24454586	A	-	deletion	mRNA	M2
chr3	1489342	1489344	GC	-	deletion	mRNA	M2
chr3	14445444	14445444	-	CC	insertion	mRNA	M2
chr3	14445444	14445446	TG	-	deletion	mRNA	M2
chr3	19588921	19588922	A	-	deletion	mRNA	M2
chr3	57809453	57809453	-	TA	insertion	mRNA	M2
chr3	124950662	124950663	C	-	deletion	mRNA	M2
chr3	124950666	124950669	TTA	-	deletion	mRNA	M2
chr3	124950683	124950685	GG	-	deletion	mRNA	M2
chr3	148308541	148308627	GTATATATATGACTATAGACCTCTTACTACTCTATCAGAGCAGTAAGTAGTAAAATTCATTAAAATCACTACTAAGCCTATATACC	-	deletion	mRNA	M2
chr3	152181479	152181484	AAAAA	-	deletion	mRNA	M2
chr3	152181485	152181485	-	TT	insertion	mRNA	M2
chr3	163150012	163150012	-	AG	insertion	mRNA	M2
chr3	173896328	173896339	ACTGCCTAGCA	-	deletion	mRNA	M2
chr4	13291841	13291842	T	-	deletion	mRNA	M2
chr4	71587638	71587638	-	GG	insertion	mRNA	M2
chr4	71587638	71587640	AC	-	deletion	mRNA	M2
chr4	127005796	127005796	-	TTTT	insertion	mRNA	M2
chr4	130190187	130190187	-	A	insertion	mRNA	M2
chr4	137398342	137398342	-	T	insertion	mRNA	M2
chr4	143354165	143354166	C	-	deletion	mRNA	M2
chr4	144474436	144474438	TA	-	deletion	mRNA	M2
chr4	178273996	178273997	G	-	deletion	mRNA	M2
chr5	2273652	2273652	-	T	insertion	mRNA	M2
chr5	3564921	3564927	TGGCAG	-	deletion	mRNA	M2
chr5	3564929	3564929	-	CAAAAA	insertion	mRNA	M2
chr5	4303634	4303634	-	A	insertion	mRNA	M2
chr5	26349252	26349253	T	-	deletion	mRNA	M2
chr5	30217128	30217129	T	-	deletion	mRNA	M2
chr5	38081796	38081796	-	C	insertion	mRNA	M2
chr5	60954323	60954323	-	TT	insertion	mRNA	M2
chr5	60954325	60954327	TA	-	deletion	mRNA	M2
chr5	62880832	62880833	A	-	deletion	mRNA	M2
chr5	73408807	73408807	-	C	insertion	mRNA	M2
chr5	90665380	90665384	TTTG	-	deletion	mRNA	M2
chr5	105634368	105634370	TG	-	deletion	mRNA	M2
chr5	139495496	139495497	A	-	deletion	mRNA	M2
chr5	140552867	140552867	-	AC	insertion	mRNA	M2
chr5	140552868	140552870	AT	-	deletion	mRNA	M2
chr5	143539667	143539667	-	ATCCT	insertion	mRNA	M2
chr5	146451201	146451201	-	T	insertion	mRNA	M2
chr5	155068828	155068829	G	-	deletion	mRNA	M2
chr5	163925172	163925172	-	TCC	insertion	mRNA	M2
chr6	9540040	9540040	-	A	insertion	mRNA	M2
chr6	36568623	36568623	-	G	insertion	mRNA	M2
chr6	42888550	42888550	-	T	insertion	mRNA	M2
chr6	54783147	54783149	TC	-	deletion	mRNA	M2
chr6	57321501	57321501	-	TTT	insertion	mRNA	M2
chr6	67685564	67685564	-	T	insertion	mRNA	M2
chr6	95119170	95119170	-	A	insertion	mRNA	M2
chr6	122831811	122831812	A	-	deletion	mRNA	M2
chr6	122831818	122831818	-	A	insertion	mRNA	M2
chr6	134373386	134373386	-	CACACACA	insertion	mRNA	M2
chr6	138411862	138411862	-	T	insertion	mRNA	M2
chr6	138769705	138769706	T	-	deletion	mRNA	M2
chr6	156090290	156090290	-	T	insertion	mRNA	M2
chr6	158932332	158932334	TT	-	deletion	mRNA	M2
chr6	163990918	163990918	-	G	insertion	mRNA	M2
chr7	1708858	1708858	-	CT	insertion	mRNA	M2
chr7	8571884	8571886	GC	-	deletion	mRNA	M2
chr7	9073783	9073784	G	-	deletion	mRNA	M2
chr7	15183314	15183314	-	T	insertion	mRNA	M2
chr7	40606484	40606485	A	-	deletion	mRNA	M2
chr7	40606526	40606528	AA	-	deletion	mRNA	M2
chr7	97156069	97156070	A	-	deletion	mRNA	M2
chr7	107318053	107318054	T	-	deletion	mRNA	M2
chr7	136398420	136398420	-	A	insertion	mRNA	M2
chr7	144707879	144707881	TG	-	deletion	mRNA	M2
chr7	144707887	144707887	-	AG	insertion	mRNA	M2
chr7	145604662	145604662	-	A	insertion	mRNA	M2
chr7	154180473	154180474	T	-	deletion	mRNA	M2
chr8	10496651	10496652	A	-	deletion	mRNA	M2
chr8	35518009	35518009	-	GG	insertion	mRNA	M2
chr8	35518013	35518017	TGCT	-	deletion	mRNA	M2
chr8	52889068	52889069	A	-	deletion	mRNA	M2
chr8	70526195	70526195	-	A	insertion	mRNA	M2
chr8	98721422	98721422	-	A	insertion	mRNA	M2
chr8	117167886	117167886	-	CC	insertion	mRNA	M2
chr8	117167887	117167889	GT	-	deletion	mRNA	M2
chr8	117167915	117167916	T	-	deletion	mRNA	M2
chr8	125851114	125851115	A	-	deletion	mRNA	M2
chr9	6223373	6223374	T	-	deletion	mRNA	M2
chr9	20622294	20622295	C	-	deletion	mRNA	M2
chr9	20622309	20622310	C	-	deletion	mRNA	M2
chr9	34590024	34590025	G	-	deletion	mRNA	M2
chr9	81190135	81190135	-	G	insertion	mRNA	M2
chr9	94598822	94598822	-	A	insertion	mRNA	M2
chr9	110092381	110092381	-	GGGGG	insertion	mRNA	M2
chr9	110092385	110092388	TTT	-	deletion	mRNA	M2
chr9	120059028	120059029	C	-	deletion	mRNA	M2
chr9	122579157	122579159	AT	-	deletion	mRNA	M2
chr9	122579162	122579162	-	A	insertion	mRNA	M2
chr9	122579163	122579163	-	C	insertion	mRNA	M2
chr9	124376621	124376621	-	C	insertion	mRNA	M2
chr9	124441079	124441082	CAA	-	deletion	mRNA	M2
chr9	137839056	137839057	G	-	deletion	mRNA	M2
chrX	12950436	12950436	-	A	insertion	mRNA	M2
chrX	21879831	21879831	-	A	insertion	mRNA	M2
chrX	39902814	39902815	A	-	deletion	mRNA	M2
chrX	40470590	40470592	AA	-	deletion	mRNA	M2
chrX	40470593	40470593	-	TTT	insertion	mRNA	M2
chrX	40669255	40669256	T	-	deletion	mRNA	M2
chrX	43490748	43490749	A	-	deletion	mRNA	M2
chrX	57042300	57042300	-	G	insertion	mRNA	M2
chrX	71685273	71685274	T	-	deletion	mRNA	M2
chrX	71887772	71887773	A	-	deletion	mRNA	M2
chrX	98314052	98314053	A	-	deletion	mRNA	M2
chrX	101150644	101150645	T	-	deletion	mRNA	M2
chrX	101987121	101987121	-	TGAGTGAG	insertion	mRNA	M2
chrX	102299507	102299508	T	-	deletion	mRNA	M2
chrX	117581877	117581879	CT	-	deletion	mRNA	M2
chrX	125890200	125890201	T	-	deletion	mRNA	M2
chrX	132021161	132021162	A	-	deletion	mRNA	M2
chrX	136354211	136354211	-	ACCC	insertion	mRNA	M2
chrX	146529725	146529725	-	T	insertion	mRNA	M2
chrX	147553940	147553941	T	-	deletion	mRNA	M2
chr1	52578529	52578530	T	-	deletion	mRNA	M3
chr1	63648543	63648549	AATTTC	-	deletion	mRNA	M3
chr1	63648757	63648758	A	-	deletion	mRNA	M3
chr1	73799419	73799420	T	-	deletion	mRNA	M3
chr1	99646298	99646299	G	-	deletion	mRNA	M3
chr1	117898045	117898046	T	-	deletion	mRNA	M3
chr1	175442867	175442868	T	-	deletion	mRNA	M3
chr1	188935255	188935255	-	T	insertion	mRNA	M3
chr1	239126260	239126271	AAAAACGTTGC	-	deletion	mRNA	M3
chr1	243425160	243425161	T	-	deletion	mRNA	M3
chr1	245016642	245016642	-	CA	insertion	mRNA	M3
chr1	245016644	245016644	-	C	insertion	mRNA	M3
chr1	246854957	246854958	A	-	deletion	mRNA	M3
chr1	247490364	247490365	T	-	deletion	mRNA	M3
chr10	1752167	1752167	-	C	insertion	mRNA	M3
chr10	2337216	2337216	-	TG	insertion	mRNA	M3
chr10	2337218	2337220	AG	-	deletion	mRNA	M3
chr10	4710770	4710770	-	A	insertion	mRNA	M3
chr10	109550102	109550104	CT	-	deletion	mRNA	M3
chr11	13650055	13650056	C	-	deletion	mRNA	M3
chr11	13821346	13821346	-	G	insertion	mRNA	M3
chr11	13821348	13821349	A	-	deletion	mRNA	M3
chr11	68439946	68439946	-	T	insertion	mRNA	M3
chr12	40687696	40687700	ACAT	-	deletion	mRNA	M3
chr12	68477415	68477417	CA	-	deletion	mRNA	M3
chr12	99692840	99692840	-	T	insertion	mRNA	M3
chr12	100215553	100215554	T	-	deletion	mRNA	M3
chr12	107273695	107273696	T	-	deletion	mRNA	M3
chr12	108081803	108081805	TC	-	deletion	mRNA	M3
chr12	110238657	110238657	-	G	insertion	mRNA	M3
chr12	121817370	121817372	TA	-	deletion	mRNA	M3
chr12	121817408	121817410	GG	-	deletion	mRNA	M3
chr12	121817415	121817418	GAG	-	deletion	mRNA	M3
chr13	21397709	21397709	-	T	insertion	mRNA	M3
chr13	52649975	52649975	-	A	insertion	mRNA	M3
chr13	82162289	82162290	T	-	deletion	mRNA	M3
chr13	90541456	90541456	-	T	insertion	mRNA	M3
chr15	25347175	25347176	T	-	deletion	mRNA	M3
chr16	48920212	48920212	-	T	insertion	mRNA	M3
chr16	55661297	55661297	-	ACAAA	insertion	mRNA	M3
chr17	38553142	38553142	-	T	insertion	mRNA	M3
chr17	51656165	51656165	-	A	insertion	mRNA	M3
chr17	56195890	56195891	T	-	deletion	mRNA	M3
chr18	50702606	50702606	-	T	insertion	mRNA	M3
chr19	2025061	2025064	TGG	-	deletion	mRNA	M3
chr19	32336666	32336667	A	-	deletion	mRNA	M3
chr2	17312487	17312487	-	A	insertion	mRNA	M3
chr2	26514799	26514799	-	A	insertion	mRNA	M3
chr2	59205728	59205729	T	-	deletion	mRNA	M3
chr2	80457386	80457386	-	T	insertion	mRNA	M3
chr2	96842407	96842416	CTTCTGTAT	-	deletion	mRNA	M3
chr2	104927862	104927863	A	-	deletion	mRNA	M3
chr2	115762299	115762299	-	A	insertion	mRNA	M3
chr2	140347204	140347210	TAATAG	-	deletion	mRNA	M3
chr2	149316390	149316437	AAAGTGGGAAAGAGGGAAGTGGAGAGTGGGTCTGGAGGGGTGCATGG	-	deletion	mRNA	M3
chr2	172843835	172843837	AA	-	deletion	mRNA	M3
chr2	186027485	186027485	-	T	insertion	mRNA	M3
chr2	215814081	215814083	AT	-	deletion	mRNA	M3
chr20	15200602	15200603	A	-	deletion	mRNA	M3
chr20	35089944	35089944	-	CCAGTCCAT	insertion	mRNA	M3
chr20	35089978	35089978	-	CGCCGCCGC	insertion	mRNA	M3
chr21	21627028	21627028	-	A	insertion	mRNA	M3
chr21	24988118	24988119	T	-	deletion	mRNA	M3
chr3	35128583	35128583	-	T	insertion	mRNA	M3
chr3	64462482	64462484	TC	-	deletion	mRNA	M3
chr3	64462486	64462486	-	TG	insertion	mRNA	M3
chr3	83915355	83915360	TTTTA	-	deletion	mRNA	M3
chr3	162784825	162784825	-	A	insertion	mRNA	M3
chr3	176007914	176007920	CAGACA	-	deletion	mRNA	M3
chr3	182152653	182152654	T	-	deletion	mRNA	M3
chr3	196467189	196467189	-	T	insertion	mRNA	M3
chr4	18713652	18713652	-	T	insertion	mRNA	M3
chr4	21831881	21831882	T	-	deletion	mRNA	M3
chr4	23473458	23473459	G	-	deletion	mRNA	M3
chr4	101808407	101808408	T	-	deletion	mRNA	M3
chr4	114347897	114347898	C	-	deletion	mRNA	M3
chr5	53347989	53347989	-	T	insertion	mRNA	M3
chr5	120072258	120072260	GA	-	deletion	mRNA	M3
chr5	122462086	122462086	-	T	insertion	mRNA	M3
chr5	126046402	126046403	T	-	deletion	mRNA	M3
chr5	151977994	151977994	-	T	insertion	mRNA	M3
chr6	12432027	12432027	-	AGCCATTCCC	insertion	mRNA	M3
chr6	25564153	25564154	A	-	deletion	mRNA	M3
chr6	62725960	62725960	-	A	insertion	mRNA	M3
chr6	97066871	97066872	A	-	deletion	mRNA	M3
chr6	114638430	114638444	GGAGGAAATACCCA	-	deletion	mRNA	M3
chr6	122974789	122974789	-	A	insertion	mRNA	M3
chr6	133524865	133524865	-	T	insertion	mRNA	M3
chr6	160427947	160427947	-	T	insertion	mRNA	M3
chr7	27205160	27205160	-	A	insertion	mRNA	M3
chr7	27205166	27205166	-	GGT	insertion	mRNA	M3
chr7	56339244	56339244	-	T	insertion	mRNA	M3
chr7	78317773	78317773	-	A	insertion	mRNA	M3
chr7	125522060	125522061	A	-	deletion	mRNA	M3
chr7	145010787	145010788	G	-	deletion	mRNA	M3
chr8	34477351	34477351	-	T	insertion	mRNA	M3
chr8	56000654	56000654	-	T	insertion	mRNA	M3
chr8	63694251	63694251	-	A	insertion	mRNA	M3
chr8	72474779	72474780	T	-	deletion	mRNA	M3
chr8	93667287	93667287	-	G	insertion	mRNA	M3
chr9	2312091	2312092	A	-	deletion	mRNA	M3
chr9	29368086	29368086	-	T	insertion	mRNA	M3
chr9	83097679	83097679	-	C	insertion	mRNA	M3
chr9	128007614	128007615	A	-	deletion	mRNA	M3
chrX	6047922	6047923	T	-	deletion	mRNA	M3
chrX	21300843	21300845	AT	-	deletion	mRNA	M3
chrX	21300847	21300847	-	GC	insertion	mRNA	M3
chrX	47763956	47763957	A	-	deletion	mRNA	M3
chrX	57716843	57716844	A	-	deletion	mRNA	M3
chrX	63531647	63531648	T	-	deletion	mRNA	M3
chrX	64690956	64690956	-	T	insertion	mRNA	M3
chrX	82353931	82353932	A	-	deletion	mRNA	M3
chrX	96305506	96305506	-	TTTTTTTT	insertion	mRNA	M3
chrX	105819006	105819007	T	-	deletion	mRNA	M3
chrX	113068575	113068576	C	-	deletion	mRNA	M3
chrX	126134146	126134147	G	-	deletion	mRNA	M3
chrX	145341178	145341178	-	T	insertion	mRNA	M3
chr1	4793533	4793533	-	GTCTTCTG	insertion	Retro	R1
chr1	5434250	5434250	-	G	insertion	Retro	R1
chr1	5434251	5434252	A	-	deletion	Retro	R1
chr1	11695135	11695135	-	GGCTG	insertion	Retro	R1
chr1	41442134	41442135	T	-	deletion	Retro	R1
chr1	46318203	46318203	-	A	insertion	Retro	R1
chr1	59787950	59787951	T	-	deletion	Retro	R1
chr1	77858705	77858708	CTT	-	deletion	Retro	R1
chr1	80166982	80166982	-	T	insertion	Retro	R1
chr1	158326835	158326836	T	-	deletion	Retro	R1
chr1	200132615	200132615	-	T	insertion	Retro	R1
chr1	203550386	203550387	C	-	deletion	Retro	R1
chr1	213980415	213980416	A	-	deletion	Retro	R1
chr1	217179142	217179143	T	-	deletion	Retro	R1
chr10	11298536	11298537	T	-	deletion	Retro	R1
chr10	25668894	25668895	T	-	deletion	Retro	R1
chr10	56873174	56873175	A	-	deletion	Retro	R1
chr10	59061690	59061690	-	A	insertion	Retro	R1
chr10	96557380	96557380	-	T	insertion	Retro	R1
chr10	97879526	97879526	-	T	insertion	Retro	R1
chr10	111246972	111246973	A	-	deletion	Retro	R1
chr10	114113543	114113543	-	GCAGAAGACGGCATACGAGATAAAGGAATGTGACTGGAGTTCAGACGTGTGCTCTTCCG	insertion	Retro	R1
chr11	100902321	100902322	T	-	deletion	Retro	R1
chr11	118598490	118598490	-	T	insertion	Retro	R1
chr11	132821893	132821893	-	AATTTTATAAAGCAATTTTGAAAGGG	insertion	Retro	R1
chr11	134869016	134869016	-	A	insertion	Retro	R1
chr12	20166085	20166085	-	ATTT	insertion	Retro	R1
chr12	68160677	68160677	-	A	insertion	Retro	R1
chr12	88087625	88087625	-	T	insertion	Retro	R1
chr13	26996107	26996107	-	T	insertion	Retro	R1
chr14	22261394	22261394	-	T	insertion	Retro	R1
chr14	39718742	39718742	-	A	insertion	Retro	R1
chr14	40578036	40578037	A	-	deletion	Retro	R1
chr14	44626052	44626053	G	-	deletion	Retro	R1
chr14	56841089	56841089	-	GT	insertion	Retro	R1
chr14	64551790	64551791	T	-	deletion	Retro	R1
chr14	83548666	83548670	ATCA	-	deletion	Retro	R1
chr15	44237154	44237154	-	T	insertion	Retro	R1
chr15	54353479	54353479	-	GC	insertion	Retro	R1
chr15	54353480	54353482	TC	-	deletion	Retro	R1
chr15	58586108	58586114	TGTACA	-	deletion	Retro	R1
chr16	59327666	59327666	-	T	insertion	Retro	R1
chr16	68967944	68967945	T	-	deletion	Retro	R1
chr17	8004368	8004368	-	AAA	insertion	Retro	R1
chr17	8004371	8004380	CTTCACTCT	-	deletion	Retro	R1
chr18	28180467	28180468	T	-	deletion	Retro	R1
chr18	39821916	39821917	T	-	deletion	Retro	R1
chr19	8367587	8367587	-	CATC	insertion	Retro	R1
chr19	21712592	21712592	-	GGT	insertion	Retro	R1
chr19	36993108	36993109	T	-	deletion	Retro	R1
chr2	7289843	7289844	T	-	deletion	Retro	R1
chr2	23071116	23071117	A	-	deletion	Retro	R1
chr2	27731739	27731740	T	-	deletion	Retro	R1
chr2	28647741	28647741	-	A	insertion	Retro	R1
chr2	66302762	66302795	AGACAGGGTTGTGGATAAAGGTGTCTGCTCTGC	-	deletion	Retro	R1
chr2	86740541	86740541	-	C	insertion	Retro	R1
chr2	86740542	86740544	AT	-	deletion	Retro	R1
chr2	86740546	86740552	TGGATA	-	deletion	Retro	R1
chr2	155192268	155192269	A	-	deletion	Retro	R1
chr2	160905349	160905350	T	-	deletion	Retro	R1
chr2	165631839	165631843	TCTT	-	deletion	Retro	R1
chr2	206049986	206049988	TG	-	deletion	Retro	R1
chr2	225279129	225279129	-	GATACGGCGACCACCGAGATCTACACTCTTTCCCTACACGACGCTCTTCCGATC	insertion	Retro	R1
chr2	232762454	232762455	G	-	deletion	Retro	R1
chr2	232762512	232762512	-	GC	insertion	Retro	R1
chr20	1654827	1654828	T	-	deletion	Retro	R1
chr20	37816108	37816109	T	-	deletion	Retro	R1
chr20	52236533	52236534	A	-	deletion	Retro	R1
chr21	17545440	17545440	-	TC	insertion	Retro	R1
chr21	17967676	17967677	T	-	deletion	Retro	R1
chr3	40066061	40066062	T	-	deletion	Retro	R1
chr3	43822563	43822563	-	A	insertion	Retro	R1
chr3	58404860	58404860	-	AAC	insertion	Retro	R1
chr3	58404863	58404866	GTC	-	deletion	Retro	R1
chr3	58404870	58404871	T	-	deletion	Retro	R1
chr3	96798745	96798745	-	T	insertion	Retro	R1
chr3	101289376	101289376	-	C	insertion	Retro	R1
chr3	130261391	130261392	T	-	deletion	Retro	R1
chr3	130261394	130261395	C	-	deletion	Retro	R1
chr3	130261398	130261398	-	GC	insertion	Retro	R1
chr3	130261405	130261405	-	T	insertion	Retro	R1
chr3	130261409	130261410	C	-	deletion	Retro	R1
chr3	178060205	178060206	A	-	deletion	Retro	R1
chr3	178060209	178060209	-	T	insertion	Retro	R1
chr4	30222333	30222335	AT	-	deletion	Retro	R1
chr4	41760791	41760792	T	-	deletion	Retro	R1
chr4	82436605	82436606	A	-	deletion	Retro	R1
chr4	90262108	90262108	-	A	insertion	Retro	R1
chr4	101256407	101256408	A	-	deletion	Retro	R1
chr4	113597868	113597869	T	-	deletion	Retro	R1
chr4	119081636	119081637	C	-	deletion	Retro	R1
chr4	125270389	125270389	-	TATATATATATATATATATATAT	insertion	Retro	R1
chr5	13357811	13357812	A	-	deletion	Retro	R1
chr5	14754442	14754443	T	-	deletion	Retro	R1
chr5	21265474	21265474	-	TTTT	insertion	Retro	R1
chr5	28416881	28416882	T	-	deletion	Retro	R1
chr5	33504326	33504326	-	T	insertion	Retro	R1
chr5	39136536	39136539	TCA	-	deletion	Retro	R1
chr5	45371859	45371859	-	A	insertion	Retro	R1
chr5	45616175	45616176	A	-	deletion	Retro	R1
chr5	62784709	62784711	TG	-	deletion	Retro	R1
chr5	84847347	84847348	A	-	deletion	Retro	R1
chr5	91352672	91352673	T	-	deletion	Retro	R1
chr5	121418167	121418167	-	CC	insertion	Retro	R1
chr5	121418168	121418168	-	CTGACGGGTAGTC	insertion	Retro	R1
chr5	121418171	121418171	-	CACTCAGAGGAGACCCTCCCAAGGAACAGCGAGACC	insertion	Retro	R1
chr5	165565474	165565474	-	T	insertion	Retro	R1
chr6	53756798	53756799	T	-	deletion	Retro	R1
chr6	65775441	65775442	T	-	deletion	Retro	R1
chr6	67398565	67398565	-	T	insertion	Retro	R1
chr6	92870227	92870227	-	TG	insertion	Retro	R1
chr6	95331270	95331271	T	-	deletion	Retro	R1
chr7	8826190	8826190	-	A	insertion	Retro	R1
chr7	106715846	106715847	T	-	deletion	Retro	R1
chr7	109735721	109735722	A	-	deletion	Retro	R1
chr7	140854532	140854532	-	T	insertion	Retro	R1
chr7	142014585	142014585	-	TGTGTGGGCGGTAAGCCACCCAAGTCCTGAGGCAAGAGACCGAGGGCAC	insertion	Retro	R1
chr7	152663673	152663673	-	T	insertion	Retro	R1
chr8	3399268	3399268	-	T	insertion	Retro	R1
chr8	25071055	25071055	-	AAGCAGAAGACGGCATACGAGATAAAGGAATGTGACTGGAGTTCAGACGTGTGCTCTTCCGAT	insertion	Retro	R1
chr8	52595760	52595762	GC	-	deletion	Retro	R1
chr8	52595767	52595767	-	ATATATA	insertion	Retro	R1
chr8	66552162	66552163	T	-	deletion	Retro	R1
chr8	87173148	87173149	A	-	deletion	Retro	R1
chr8	107406533	107406533	-	A	insertion	Retro	R1
chr8	140588439	140588440	A	-	deletion	Retro	R1
chr9	34764291	34764305	CTGGTAGAATTCGG	-	deletion	Retro	R1
chr9	86650665	86650666	T	-	deletion	Retro	R1
chr9	89203449	89203451	GG	-	deletion	Retro	R1
chr9	112175394	112175394	-	T	insertion	Retro	R1
chrX	3611823	3611823	-	A	insertion	Retro	R1
chrX	6288977	6288978	T	-	deletion	Retro	R1
chrX	25150876	25150876	-	T	insertion	Retro	R1
chrX	36194288	36194288	-	CA	insertion	Retro	R1
chrX	84021181	84021182	T	-	deletion	Retro	R1
chrX	92865979	92865980	A	-	deletion	Retro	R1
chrX	99101851	99101853	AT	-	deletion	Retro	R1
chrX	118927051	118927051	-	T	insertion	Retro	R1
chrX	132655175	132655175	-	GATACGGCGACCACCGAGATCTACACTCTTTCCCTACACGACGCTCTTCCGATC	insertion	Retro	R1
chrX	135105315	135105316	G	-	deletion	Retro	R1
chr1	35995584	35995585	T	-	deletion	Retro	R2
chr1	64618936	64618937	A	-	deletion	Retro	R2
chr1	109105471	109105471	-	A	insertion	Retro	R2
chr1	146603003	146603003	-	T	insertion	Retro	R2
chr1	154031810	154031811	A	-	deletion	Retro	R2
chr1	174318197	174318197	-	C	insertion	Retro	R2
chr1	176685738	176685739	T	-	deletion	Retro	R2
chr1	196409308	196409309	T	-	deletion	Retro	R2
chr1	241692935	241692936	A	-	deletion	Retro	R2
chr10	22350879	22350879	-	A	insertion	Retro	R2
chr10	30728362	30728362	-	A	insertion	Retro	R2
chr10	57726779	57726780	T	-	deletion	Retro	R2
chr11	8228274	8228275	C	-	deletion	Retro	R2
chr11	32996911	32996911	-	A	insertion	Retro	R2
chr11	87916507	87916508	C	-	deletion	Retro	R2
chr11	96654533	96654537	CATC	-	deletion	Retro	R2
chr11	131681594	131681594	-	CAC	insertion	Retro	R2
chr11	131681596	131681599	GTC	-	deletion	Retro	R2
chr12	52445070	52445072	GG	-	deletion	Retro	R2
chr12	52445074	52445074	-	TCC	insertion	Retro	R2
chr12	61376574	61376574	-	T	insertion	Retro	R2
chr12	61376576	61376576	-	TTGAACTTTATGCTCTTCATGGATCCAAGGATGGAGTTTTGGGCCTTCTAAT	insertion	Retro	R2
chr12	86662840	86662841	C	-	deletion	Retro	R2
chr12	117244190	117244190	-	TG	insertion	Retro	R2
chr13	47193195	47193195	-	TTC	insertion	Retro	R2
chr13	47193198	47193198	-	CC	insertion	Retro	R2
chr13	69941953	69941953	-	A	insertion	Retro	R2
chr13	108359265	108359266	C	-	deletion	Retro	R2
chr14	24086358	24086359	T	-	deletion	Retro	R2
chr14	29869020	29869021	T	-	deletion	Retro	R2
chr14	39235861	39235862	A	-	deletion	Retro	R2
chr14	54748970	54748971	T	-	deletion	Retro	R2
chr14	55860266	55860267	T	-	deletion	Retro	R2
chr14	84473882	84473882	-	T	insertion	Retro	R2
chr14	88678453	88678455	AT	-	deletion	Retro	R2
chr14	97113814	97113815	T	-	deletion	Retro	R2
chr15	42578209	42578209	-	T	insertion	Retro	R2
chr16	5287149	5287149	-	A	insertion	Retro	R2
chr16	31794589	31794590	G	-	deletion	Retro	R2
chr16	68865145	68865146	T	-	deletion	Retro	R2
chr17	11404432	11404433	T	-	deletion	Retro	R2
chr17	41827024	41827024	-	TGAAAGACCCCCGCTGACGGGTAGTCAATCACTCAGAGGAGACCCTCCCAAGGAA	insertion	Retro	R2
chr17	51284194	51284195	A	-	deletion	Retro	R2
chr17	54050969	54050969	-	T	insertion	Retro	R2
chr17	62601060	62601061	A	-	deletion	Retro	R2
chr18	398946	398946	-	GT	insertion	Retro	R2
chr18	398951	398951	-	ACCCCACCTGTAGGTTTGGCAAGCTAGCTTAAGTAACGCCATTTTGCAAGGCATGGAAAAAT	insertion	Retro	R2
chr18	23391694	23391695	T	-	deletion	Retro	R2
chr18	66534192	66534196	ACAG	-	deletion	Retro	R2
chr2	4866974	4866975	T	-	deletion	Retro	R2
chr2	30142904	30142907	TGC	-	deletion	Retro	R2
chr2	30142911	30142911	-	ACT	insertion	Retro	R2
chr2	197325211	197325211	-	T	insertion	Retro	R2
chr2	220379546	220379546	-	CAGGG	insertion	Retro	R2
chr2	220379548	220379553	CCTGG	-	deletion	Retro	R2
chr2	224186567	224186567	-	T	insertion	Retro	R2
chr20	12998265	12998265	-	T	insertion	Retro	R2
chr20	36565326	36565327	A	-	deletion	Retro	R2
chr20	46617136	46617137	T	-	deletion	Retro	R2
chr21	20786651	20786651	-	T	insertion	Retro	R2
chr21	28532534	28532535	A	-	deletion	Retro	R2
chr3	10368745	10368746	A	-	deletion	Retro	R2
chr3	34018736	34018736	-	T	insertion	Retro	R2
chr3	35825338	35825339	T	-	deletion	Retro	R2
chr3	58787352	58787352	-	A	insertion	Retro	R2
chr3	76478556	76478557	G	-	deletion	Retro	R2
chr3	157733301	157733301	-	CC	insertion	Retro	R2
chr3	157733301	157733303	AA	-	deletion	Retro	R2
chr3	190272380	190272380	-	A	insertion	Retro	R2
chr3	193786454	193786454	-	T	insertion	Retro	R2
chr3	194991760	194991761	T	-	deletion	Retro	R2
chr3	194991768	194991768	-	T	insertion	Retro	R2
chr4	20181440	20181440	-	TA	insertion	Retro	R2
chr4	24642618	24642620	GC	-	deletion	Retro	R2
chr4	24642622	24642622	-	TG	insertion	Retro	R2
chr4	38050163	38050163	-	T	insertion	Retro	R2
chr4	39664948	39664987	TTTTTTTTTTTCATTTTTTTCCCCACACTACATAGATGC	-	deletion	Retro	R2
chr4	43880736	43880736	-	A	insertion	Retro	R2
chr4	59194518	59194520	CC	-	deletion	Retro	R2
chr4	59194522	59194522	-	TATTT	insertion	Retro	R2
chr4	77331063	77331064	A	-	deletion	Retro	R2
chr4	90894449	90894462	ACCCAAAGGTCAT	-	deletion	Retro	R2
chr4	117420973	117420973	-	T	insertion	Retro	R2
chr4	136721966	136721967	A	-	deletion	Retro	R2
chr4	181255859	181255870	TGTTCTAAAAT	-	deletion	Retro	R2
chr4	181561255	181561255	-	C	insertion	Retro	R2
chr4	181561258	181561258	-	TTTTA	insertion	Retro	R2
chr5	3558126	3558127	A	-	deletion	Retro	R2
chr5	19119750	19119750	-	GT	insertion	Retro	R2
chr5	19119751	19119751	-	AG	insertion	Retro	R2
chr5	19181616	19181616	-	A	insertion	Retro	R2
chr5	83334928	83334928	-	T	insertion	Retro	R2
chr5	98240928	98240928	-	A	insertion	Retro	R2
chr5	108959807	108959807	-	AT	insertion	Retro	R2
chr5	108959808	108959810	GA	-	deletion	Retro	R2
chr5	116105380	116105380	-	T	insertion	Retro	R2
chr5	174059165	174059165	-	A	insertion	Retro	R2
chr6	24007886	24007887	G	-	deletion	Retro	R2
chr6	43501593	43501601	TCCATTAG	-	deletion	Retro	R2
chr6	44996666	44996669	GAT	-	deletion	Retro	R2
chr6	46773381	46773382	T	-	deletion	Retro	R2
chr6	85206672	85206673	A	-	deletion	Retro	R2
chr6	141608821	141608821	-	T	insertion	Retro	R2
chr7	3166558	3166558	-	A	insertion	Retro	R2
chr7	5663097	5663097	-	T	insertion	Retro	R2
chr7	24860437	24860437	-	A	insertion	Retro	R2
chr7	32309904	32309904	-	T	insertion	Retro	R2
chr7	39653379	39653379	-	CGATACT	insertion	Retro	R2
chr7	50098277	50098278	A	-	deletion	Retro	R2
chr7	73773313	73773313	-	AGTGATTTCGTCATTTTTCAAGTCGTCAA	insertion	Retro	R2
chr7	87574831	87574832	T	-	deletion	Retro	R2
chr7	129700921	129700921	-	TC	insertion	Retro	R2
chr8	9494028	9494028	-	T	insertion	Retro	R2
chr8	26007230	26007231	G	-	deletion	Retro	R2
chr8	41789582	41789582	-	ACAAAACAAAAACAGT	insertion	Retro	R2
chr8	41789587	41789587	-	T	insertion	Retro	R2
chr8	41789636	41789636	-	A	insertion	Retro	R2
chr8	41789647	41789647	-	TT	insertion	Retro	R2
chr8	73322715	73322716	A	-	deletion	Retro	R2
chr8	73901121	73901121	-	A	insertion	Retro	R2
chr8	84582224	84582225	T	-	deletion	Retro	R2
chr9	1708776	1708777	A	-	deletion	Retro	R2
chr9	10387798	10387799	A	-	deletion	Retro	R2
chr9	34579298	34579298	-	T	insertion	Retro	R2
chr9	34579302	34579302	-	T	insertion	Retro	R2
chr9	94185657	94185657	-	A	insertion	Retro	R2
chr9	94185660	94185660	-	GGAGG	insertion	Retro	R2
chr9	94185665	94185667	AA	-	deletion	Retro	R2
chr9	94185670	94185670	-	GG	insertion	Retro	R2
chrX	20788796	20788797	T	-	deletion	Retro	R2
chrX	23523245	23523245	-	AAGCAGAAGACGGCATACGAGATAAGGCCACGTGACTGGAGTTCAGACGTGTGCTCTTCCGA	insertion	Retro	R2
chrX	66816082	66816083	T	-	deletion	Retro	R2
chrX	113815395	113815395	-	A	insertion	Retro	R2
chrX	117558325	117558325	-	TAT	insertion	Retro	R2
chrX	121502615	121502616	T	-	deletion	Retro	R2
chrX	126344805	126344806	T	-	deletion	Retro	R2
chrX	131479928	131479929	T	-	deletion	Retro	R2
chr1	12492665	12492666	T	-	deletion	Retro	R3
chr1	49659205	49659205	-	T	insertion	Retro	R3
chr1	73228571	73228572	A	-	deletion	Retro	R3
chr1	113114848	113114850	GG	-	deletion	Retro	R3
chr1	164436083	164436083	-	TA	insertion	Retro	R3
chr1	173034012	173034013	A	-	deletion	Retro	R3
chr1	193969268	193969286	AAATAGAAGGACCTTGCT	-	deletion	Retro	R3
chr1	199819060	199819060	-	A	insertion	Retro	R3
chr1	215209272	215209272	-	T	insertion	Retro	R3
chr1	234570754	234570756	AA	-	deletion	Retro	R3
chr10	28956678	28956678	-	A	insertion	Retro	R3
chr10	31546661	31546661	-	T	insertion	Retro	R3
chr10	59292042	59292042	-	A	insertion	Retro	R3
chr10	85832683	85832684	T	-	deletion	Retro	R3
chr10	96488496	96488497	T	-	deletion	Retro	R3
chr11	20266390	20266390	-	C	insertion	Retro	R3
chr11	36476180	36476180	-	TAATGAAAGACCCCACCTGTAGGTTTGGCAAGCTAGCTTAAGTAACGCCATTTTGCAAGGCATGGAAAAATACA	insertion	Retro	R3
chr11	93003726	93003726	-	T	insertion	Retro	R3
chr11	95486519	95486520	A	-	deletion	Retro	R3
chr11	130365541	130365542	A	-	deletion	Retro	R3
chr12	39846552	39846553	T	-	deletion	Retro	R3
chr12	61729834	61729834	-	CCAGA	insertion	Retro	R3
chr12	61729835	61729840	TGTTC	-	deletion	Retro	R3
chr12	120070632	120070633	A	-	deletion	Retro	R3
chr13	23188894	23188895	G	-	deletion	Retro	R3
chr13	34421845	34421846	A	-	deletion	Retro	R3
chr13	44354308	44354309	A	-	deletion	Retro	R3
chr13	82840491	82840492	T	-	deletion	Retro	R3
chr13	105939148	105939150	AT	-	deletion	Retro	R3
chr14	75529362	75529365	AAA	-	deletion	Retro	R3
chr14	82781619	82781631	TAGTGGCATCTT	-	deletion	Retro	R3
chr14	105144317	105144317	-	TGAAAGACCCCACCTGTAGGTTTGGCAAGCTAGCTTAAGTAACGCCATTTTGCAAGGCATGGAAA	insertion	Retro	R3
chr15	27684714	27684723	TGTATGTAT	-	deletion	Retro	R3
chr15	31889677	31889678	T	-	deletion	Retro	R3
chr16	25959020	25959021	A	-	deletion	Retro	R3
chr16	48821101	48821102	T	-	deletion	Retro	R3
chr16	60497648	60497649	A	-	deletion	Retro	R3
chr17	14991869	14991869	-	A	insertion	Retro	R3
chr17	59200304	59200304	-	T	insertion	Retro	R3
chr18	28844034	28844035	T	-	deletion	Retro	R3
chr19	2554558	2554558	-	T	insertion	Retro	R3
chr19	4869194	4869194	-	T	insertion	Retro	R3
chr2	4491738	4491739	T	-	deletion	Retro	R3
chr2	45235438	45235447	TTTTCCTCT	-	deletion	Retro	R3
chr2	65375964	65375964	-	T	insertion	Retro	R3
chr2	67400230	67400230	-	A	insertion	Retro	R3
chr2	103487817	103487817	-	T	insertion	Retro	R3
chr2	147882952	147882953	A	-	deletion	Retro	R3
chr2	153994236	153994237	A	-	deletion	Retro	R3
chr2	178664861	178664862	A	-	deletion	Retro	R3
chr2	196191294	196191294	-	A	insertion	Retro	R3
chr2	198756299	198756299	-	T	insertion	Retro	R3
chr2	229419069	229419069	-	A	insertion	Retro	R3
chr21	44224754	44224754	-	ATTA	insertion	Retro	R3
chr3	76210252	76210253	G	-	deletion	Retro	R3
chr3	167203766	167203766	-	A	insertion	Retro	R3
chr3	183173413	183173414	A	-	deletion	Retro	R3
chr3	189927060	189927060	-	A	insertion	Retro	R3
chr4	24943450	24943451	T	-	deletion	Retro	R3
chr4	29774163	29774164	A	-	deletion	Retro	R3
chr4	66164219	66164219	-	T	insertion	Retro	R3
chr4	66965227	66965228	T	-	deletion	Retro	R3
chr4	108286626	108286627	A	-	deletion	Retro	R3
chr4	171469035	171469036	C	-	deletion	Retro	R3
chr5	22461591	22461592	A	-	deletion	Retro	R3
chr5	44190026	44190027	T	-	deletion	Retro	R3
chr5	50156592	50156593	A	-	deletion	Retro	R3
chr5	92047715	92047715	-	A	insertion	Retro	R3
chr5	145077556	145077558	AT	-	deletion	Retro	R3
chr5	165949474	165949474	-	G	insertion	Retro	R3
chr6	10638054	10638055	A	-	deletion	Retro	R3
chr6	58013617	58013619	CT	-	deletion	Retro	R3
chr6	99792466	99792467	A	-	deletion	Retro	R3
chr6	139257007	139257008	C	-	deletion	Retro	R3
chr6	139257013	139257014	A	-	deletion	Retro	R3
chr6	158194036	158194036	-	GAAAGACCCCACCTGTAGGTTTGGCAAGCTAGCTTAAGTAACGCC	insertion	Retro	R3
chr6	158194038	158194038	-	TTTGCAAGGCATGGAAAAA	insertion	Retro	R3
chr6	168655619	168655619	-	C	insertion	Retro	R3
chr6	168655620	168655620	-	GGTGGT	insertion	Retro	R3
chr7	32504514	32504514	-	G	insertion	Retro	R3
chr7	45987786	45987787	T	-	deletion	Retro	R3
chr7	82758650	82758650	-	T	insertion	Retro	R3
chr7	101081022	101081023	T	-	deletion	Retro	R3
chr7	138018815	138018815	-	T	insertion	Retro	R3
chr7	146880244	146880245	A	-	deletion	Retro	R3
chr7	156507649	156507649	-	TTTTTTT	insertion	Retro	R3
chr8	30790754	30790755	T	-	deletion	Retro	R3
chr8	56741106	56741108	CA	-	deletion	Retro	R3
chr8	88862181	88862182	A	-	deletion	Retro	R3
chr8	112577345	112577345	-	T	insertion	Retro	R3
chr9	20295034	20295036	TA	-	deletion	Retro	R3
chrX	34797223	34797223	-	A	insertion	Retro	R3
chrX	50984713	50984714	A	-	deletion	Retro	R3
chrX	63647985	63647986	A	-	deletion	Retro	R3
chrX	81256084	81256084	-	A	insertion	Retro	R3
chrX	85814888	85814889	C	-	deletion	Retro	R3
chrX	100269973	100269974	A	-	deletion	Retro	R3
chrX	105349156	105349157	T	-	deletion	Retro	R3
chrX	114606905	114606905	-	A	insertion	Retro	R3
chrX	123809453	123809454	T	-	deletion	Retro	R3
chrX	136755971	136755972	T	-	deletion	Retro	R3
chr1	43120384	43120384	-	T	insertion	Sendai	S1
chr1	64313016	64313020	GCAG	-	deletion	Sendai	S1
chr1	69702976	69702976	-	A	insertion	Sendai	S1
chr1	108025837	108025837	-	CAG	insertion	Sendai	S1
chr1	108025837	108025838	G	-	deletion	Sendai	S1
chr1	145604000	145604000	-	T	insertion	Sendai	S1
chr1	153023414	153023415	T	-	deletion	Sendai	S1
chr1	167328428	167328428	-	A	insertion	Sendai	S1
chr1	181670470	181670470	-	TC	insertion	Sendai	S1
chr1	189895414	189895415	A	-	deletion	Sendai	S1
chr1	238222733	238222737	TCAC	-	deletion	Sendai	S1
chr10	18460516	18460517	A	-	deletion	Sendai	S1
chr10	31645281	31645283	TA	-	deletion	Sendai	S1
chr10	113676088	113676088	-	GAATTATGGCGAGAAATAAAAGTCTGAAACATGATTAAACTCCTAAGCAGAAAACCTACCGCGCTTC	insertion	Sendai	S1
chr11	6341561	6341561	-	T	insertion	Sendai	S1
chr11	29756939	29756940	A	-	deletion	Sendai	S1
chr11	32850059	32850059	-	A	insertion	Sendai	S1
chr11	40180822	40180824	GC	-	deletion	Sendai	S1
chr11	40180826	40180826	-	TC	insertion	Sendai	S1
chr11	55466640	55466641	T	-	deletion	Sendai	S1
chr11	57417120	57417121	A	-	deletion	Sendai	S1
chr11	57417149	57417149	-	C	insertion	Sendai	S1
chr11	79950190	79950190	-	G	insertion	Sendai	S1
chr11	99541882	99541882	-	TC	insertion	Sendai	S1
chr12	2089856	2089865	AATAAAGAG	-	deletion	Sendai	S1
chr12	43166771	43166771	-	A	insertion	Sendai	S1
chr12	49454235	49454235	-	GC	insertion	Sendai	S1
chr12	49454236	49454238	TG	-	deletion	Sendai	S1
chr12	52419611	52419631	CAGCAGAGGGCACCACCGTA	-	deletion	Sendai	S1
chr12	60571263	60571263	-	T	insertion	Sendai	S1
chr12	61841887	61841892	AAACA	-	deletion	Sendai	S1
chr12	66903742	66903742	-	G	insertion	Sendai	S1
chr12	120822114	120822115	A	-	deletion	Sendai	S1
chr13	50582901	50582903	AG	-	deletion	Sendai	S1
chr15	36099039	36099040	T	-	deletion	Sendai	S1
chr15	37749539	37749541	TT	-	deletion	Sendai	S1
chr15	40104117	40104117	-	A	insertion	Sendai	S1
chr15	41271676	41271676	-	T	insertion	Sendai	S1
chr15	41271676	41271678	CA	-	deletion	Sendai	S1
chr15	41613946	41613946	-	CA	insertion	Sendai	S1
chr15	53582777	53582778	T	-	deletion	Sendai	S1
chr15	70177900	70177900	-	CCC	insertion	Sendai	S1
chr15	70177908	70177909	C	-	deletion	Sendai	S1
chr15	78713681	78713682	A	-	deletion	Sendai	S1
chr15	78906117	78906119	CC	-	deletion	Sendai	S1
chr16	9856473	9856473	-	G	insertion	Sendai	S1
chr16	9856499	9856500	T	-	deletion	Sendai	S1
chr16	35001598	35001598	-	T	insertion	Sendai	S1
chr16	46686950	46686952	AA	-	deletion	Sendai	S1
chr16	56446808	56446809	T	-	deletion	Sendai	S1
chr16	84211361	84211363	CA	-	deletion	Sendai	S1
chr17	27448381	27448384	AAG	-	deletion	Sendai	S1
chr17	35002336	35002336	-	T	insertion	Sendai	S1
chr17	59897397	59897398	A	-	deletion	Sendai	S1
chr18	513022	513024	GG	-	deletion	Sendai	S1
chr18	23926275	23926275	-	A	insertion	Sendai	S1
chr18	46307647	46307647	-	A	insertion	Sendai	S1
chr18	74025730	74025731	A	-	deletion	Sendai	S1
chr19	44540996	44541001	TGAGT	-	deletion	Sendai	S1
chr2	3860660	3860660	-	ATATATATA	insertion	Sendai	S1
chr2	8775592	8775592	-	T	insertion	Sendai	S1
chr2	22324835	22324836	A	-	deletion	Sendai	S1
chr2	36356828	36356828	-	A	insertion	Sendai	S1
chr2	38272483	38272483	-	T	insertion	Sendai	S1
chr2	133475298	133475298	-	GGC	insertion	Sendai	S1
chr2	133475300	133475303	CTG	-	deletion	Sendai	S1
chr2	144113832	144113834	GC	-	deletion	Sendai	S1
chr2	144113838	144113838	-	CT	insertion	Sendai	S1
chr2	155659372	155659372	-	T	insertion	Sendai	S1
chr2	157021684	157021684	-	A	insertion	Sendai	S1
chr2	157591695	157591695	-	TG	insertion	Sendai	S1
chr2	157591696	157591696	-	TGTATAC	insertion	Sendai	S1
chr2	164872451	164872455	CATG	-	deletion	Sendai	S1
chr2	166009509	166009510	A	-	deletion	Sendai	S1
chr2	166897989	166897990	A	-	deletion	Sendai	S1
chr2	174830499	174830500	T	-	deletion	Sendai	S1
chr2	174830502	174830502	-	GG	insertion	Sendai	S1
chr2	174830507	174830509	TT	-	deletion	Sendai	S1
chr2	193189847	193189848	T	-	deletion	Sendai	S1
chr2	217236541	217236541	-	C	insertion	Sendai	S1
chr2	217236543	217236544	C	-	deletion	Sendai	S1
chr2	226563268	226563272	AGGA	-	deletion	Sendai	S1
chr2	226563297	226563298	A	-	deletion	Sendai	S1
chr2	226563301	226563303	AG	-	deletion	Sendai	S1
chr2	230355078	230355078	-	AA	insertion	Sendai	S1
chr20	2320883	2320883	-	C	insertion	Sendai	S1
chr20	33862531	33862533	AC	-	deletion	Sendai	S1
chr20	33862534	33862534	-	GTGT	insertion	Sendai	S1
chr20	33864457	33864460	CAC	-	deletion	Sendai	S1
chr20	33864465	33864473	CCTCCCGC	-	deletion	Sendai	S1
chr20	38199059	38199061	TA	-	deletion	Sendai	S1
chr20	44219665	44219666	T	-	deletion	Sendai	S1
chr21	18329069	18329069	-	GCTGTAGGACATGGAATATGGCAAGAAAACTGAAAATCATGGAAAATGAGAAACATCCACGTGACGACTTGAAAAA	insertion	Sendai	S1
chr3	5577126	5577126	-	CT	insertion	Sendai	S1
chr3	70115290	70115290	-	A	insertion	Sendai	S1
chr3	73654359	73654359	-	A	insertion	Sendai	S1
chr3	143902099	143902099	-	A	insertion	Sendai	S1
chr3	155668048	155668054	GTATTC	-	deletion	Sendai	S1
chr3	194186534	194186536	AC	-	deletion	Sendai	S1
chr4	13757743	13757743	-	T	insertion	Sendai	S1
chr4	30778092	30778093	G	-	deletion	Sendai	S1
chr4	31746797	31746805	GTTTCAGA	-	deletion	Sendai	S1
chr4	46361934	46361934	-	A	insertion	Sendai	S1
chr4	95496986	95496986	-	CC	insertion	Sendai	S1
chr4	95496991	95496991	-	A	insertion	Sendai	S1
chr4	95496992	95496995	TGT	-	deletion	Sendai	S1
chr4	97113140	97113140	-	T	insertion	Sendai	S1
chr4	114820375	114820375	-	TCTAACTAAA	insertion	Sendai	S1
chr4	160843667	160843667	-	T	insertion	Sendai	S1
chr4	164223881	164223886	AAGCT	-	deletion	Sendai	S1
chr4	165252415	165252416	A	-	deletion	Sendai	S1
chr4	180391198	180391199	T	-	deletion	Sendai	S1
chr5	28040284	28040284	-	T	insertion	Sendai	S1
chr5	28040285	28040286	T	-	deletion	Sendai	S1
chr5	42758547	42758547	-	T	insertion	Sendai	S1
chr5	80553184	80553184	-	C	insertion	Sendai	S1
chr5	134285862	134285862	-	GC	insertion	Sendai	S1
chr5	161564933	161564934	T	-	deletion	Sendai	S1
chr5	168262482	168262483	A	-	deletion	Sendai	S1
chr6	20474815	20474815	-	A	insertion	Sendai	S1
chr6	51342901	51342901	-	CC	insertion	Sendai	S1
chr6	51342903	51342905	TC	-	deletion	Sendai	S1
chr6	58015005	58015005	-	T	insertion	Sendai	S1
chr6	83948518	83948520	AT	-	deletion	Sendai	S1
chr6	102516526	102516526	-	T	insertion	Sendai	S1
chr6	110987464	110987464	-	A	insertion	Sendai	S1
chr6	129347987	129347987	-	TA	insertion	Sendai	S1
chr6	131472522	131472522	-	T	insertion	Sendai	S1
chr6	139648231	139648231	-	A	insertion	Sendai	S1
chr7	13799425	13799426	C	-	deletion	Sendai	S1
chr7	48798006	48798006	-	A	insertion	Sendai	S1
chr7	52563449	52563450	T	-	deletion	Sendai	S1
chr7	70284455	70284456	A	-	deletion	Sendai	S1
chr7	87904914	87904914	-	GGGT	insertion	Sendai	S1
chr7	109491665	109491666	A	-	deletion	Sendai	S1
chr7	110303897	110303898	A	-	deletion	Sendai	S1
chr7	126881480	126881481	T	-	deletion	Sendai	S1
chr7	145636656	145636656	-	A	insertion	Sendai	S1
chr8	8376051	8376052	A	-	deletion	Sendai	S1
chr8	8841357	8841357	-	A	insertion	Sendai	S1
chr8	47733687	47733688	T	-	deletion	Sendai	S1
chr8	61074635	61074636	A	-	deletion	Sendai	S1
chr8	86227084	86227084	-	A	insertion	Sendai	S1
chr8	105451292	105451293	A	-	deletion	Sendai	S1
chr8	106666792	106666792	-	CC	insertion	Sendai	S1
chr8	106666793	106666793	-	CC	insertion	Sendai	S1
chr8	106666809	106666809	-	CCCC	insertion	Sendai	S1
chr8	106666813	106666813	-	GCTAC	insertion	Sendai	S1
chr8	106666815	106666815	-	AC	insertion	Sendai	S1
chr8	108626983	108626983	-	A	insertion	Sendai	S1
chr8	128074241	128074244	AAA	-	deletion	Sendai	S1
chr9	8584452	8584453	A	-	deletion	Sendai	S1
chrX	13443359	13443359	-	A	insertion	Sendai	S1
chrX	32384513	32384514	T	-	deletion	Sendai	S1
chrX	40433435	40433435	-	T	insertion	Sendai	S1
chrX	45826409	45826410	T	-	deletion	Sendai	S1
chrX	63978814	63978815	A	-	deletion	Sendai	S1
chrX	64520866	64520867	A	-	deletion	Sendai	S1
chrX	64943900	64943901	T	-	deletion	Sendai	S1
chrX	73943931	73943932	T	-	deletion	Sendai	S1
chrX	74733714	74733714	-	A	insertion	Sendai	S1
chrX	81856062	81856062	-	T	insertion	Sendai	S1
chrX	86706785	86706785	-	TTATTA	insertion	Sendai	S1
chrX	96887110	96887110	-	C	insertion	Sendai	S1
chrX	107962785	107962786	A	-	deletion	Sendai	S1
chrX	123106126	123106127	T	-	deletion	Sendai	S1
chrX	124105451	124105451	-	T	insertion	Sendai	S1
chrX	133053869	133053869	-	A	insertion	Sendai	S1
chrX	135819627	135819627	-	A	insertion	Sendai	S1
chrX	138435378	138435379	T	-	deletion	Sendai	S1
chr1	5901744	5901748	AAAA	-	deletion	Sendai	S2
chr1	103647275	103647279	TCTT	-	deletion	Sendai	S2
chr1	104480853	104480853	-	TTTT	insertion	Sendai	S2
chr10	26687202	26687203	T	-	deletion	Sendai	S2
chr10	53951089	53951090	T	-	deletion	Sendai	S2
chr10	58252902	58252903	C	-	deletion	Sendai	S2
chr10	96589880	96589881	C	-	deletion	Sendai	S2
chr10	96590073	96590074	C	-	deletion	Sendai	S2
chr10	120181644	120181644	-	T	insertion	Sendai	S2
chr11	600001	600001	-	T	insertion	Sendai	S2
chr11	45531459	45531459	-	GC	insertion	Sendai	S2
chr11	72707077	72707081	AATT	-	deletion	Sendai	S2
chr11	85799528	85799528	-	TA	insertion	Sendai	S2
chr11	85799531	85799533	CT	-	deletion	Sendai	S2
chr11	85799535	85799539	CACT	-	deletion	Sendai	S2
chr11	85799544	85799544	-	G	insertion	Sendai	S2
chr11	85799545	85799545	-	TGT	insertion	Sendai	S2
chr11	99561919	99561919	-	A	insertion	Sendai	S2
chr12	797145	797152	AAGACTT	-	deletion	Sendai	S2
chr12	5843818	5843818	-	T	insertion	Sendai	S2
chr12	16726755	16726757	AA	-	deletion	Sendai	S2
chr12	49286435	49286435	-	T	insertion	Sendai	S2
chr12	64983386	64983387	T	-	deletion	Sendai	S2
chr12	90332522	90332522	-	A	insertion	Sendai	S2
chr12	113943278	113943278	-	AC	insertion	Sendai	S2
chr13	25322892	25322892	-	T	insertion	Sendai	S2
chr13	34857212	34857215	AGG	-	deletion	Sendai	S2
chr13	34857217	34857221	TGTG	-	deletion	Sendai	S2
chr13	49329551	49329555	CCTG	-	deletion	Sendai	S2
chr13	49329559	49329559	-	GCCG	insertion	Sendai	S2
chr13	57020880	57020881	T	-	deletion	Sendai	S2
chr13	73042940	73042940	-	A	insertion	Sendai	S2
chr14	30589749	30589749	-	C	insertion	Sendai	S2
chr14	88651787	88651787	-	AAG	insertion	Sendai	S2
chr15	24972841	24972841	-	T	insertion	Sendai	S2
chr15	47421811	47421811	-	A	insertion	Sendai	S2
chr15	47421814	47421815	C	-	deletion	Sendai	S2
chr15	47421836	47421840	CACA	-	deletion	Sendai	S2
chr15	47421841	47421841	-	TGGT	insertion	Sendai	S2
chr15	58781876	58781877	T	-	deletion	Sendai	S2
chr17	47230869	47230870	T	-	deletion	Sendai	S2
chr18	9966101	9966101	-	C	insertion	Sendai	S2
chr18	12680052	12680052	-	A	insertion	Sendai	S2
chr18	25099724	25099726	TT	-	deletion	Sendai	S2
chr19	2292794	2292795	G	-	deletion	Sendai	S2
chr19	29719493	29719494	C	-	deletion	Sendai	S2
chr2	16890102	16890103	T	-	deletion	Sendai	S2
chr2	107448979	107448979	-	T	insertion	Sendai	S2
chr2	140013006	140013007	A	-	deletion	Sendai	S2
chr2	156230309	156230310	A	-	deletion	Sendai	S2
chr2	167295566	167295566	-	TGTGTGTGTA	insertion	Sendai	S2
chr2	194962576	194962577	T	-	deletion	Sendai	S2
chr2	195275343	195275344	T	-	deletion	Sendai	S2
chr2	230529616	230529616	-	A	insertion	Sendai	S2
chr20	16326702	16326702	-	T	insertion	Sendai	S2
chr21	16866054	16866054	-	T	insertion	Sendai	S2
chr21	35816859	35816860	A	-	deletion	Sendai	S2
chr3	48751222	48751222	-	A	insertion	Sendai	S2
chr3	49194653	49194653	-	T	insertion	Sendai	S2
chr3	106412037	106412038	T	-	deletion	Sendai	S2
chr3	115892628	115892628	-	TT	insertion	Sendai	S2
chr3	150689304	150689304	-	A	insertion	Sendai	S2
chr3	152786979	152786980	A	-	deletion	Sendai	S2
chr3	163887685	163887686	T	-	deletion	Sendai	S2
chr3	180360141	180360142	T	-	deletion	Sendai	S2
chr3	190225578	190225578	-	T	insertion	Sendai	S2
chr3	195137071	195137072	A	-	deletion	Sendai	S2
chr4	11900516	11900516	-	A	insertion	Sendai	S2
chr4	14917366	14917366	-	T	insertion	Sendai	S2
chr4	32606894	32606894	-	GGCTGCTT	insertion	Sendai	S2
chr4	136253542	136253542	-	A	insertion	Sendai	S2
chr4	146770401	146770401	-	A	insertion	Sendai	S2
chr4	152289407	152289407	-	A	insertion	Sendai	S2
chr5	8289749	8289750	A	-	deletion	Sendai	S2
chr5	30527784	30527784	-	CAAAAGC	insertion	Sendai	S2
chr5	63697357	63697358	A	-	deletion	Sendai	S2
chr5	64732685	64732685	-	A	insertion	Sendai	S2
chr5	72111162	72111162	-	G	insertion	Sendai	S2
chr5	131089511	131089511	-	T	insertion	Sendai	S2
chr6	9643982	9643982	-	A	insertion	Sendai	S2
chr6	35027449	35027451	AG	-	deletion	Sendai	S2
chr6	35027454	35027454	-	CA	insertion	Sendai	S2
chr6	35027503	35027504	G	-	deletion	Sendai	S2
chr6	35027509	35027509	-	TCTGGTGT	insertion	Sendai	S2
chr6	41840480	41840481	A	-	deletion	Sendai	S2
chr6	88104265	88104265	-	AAAG	insertion	Sendai	S2
chr6	90569273	90569273	-	T	insertion	Sendai	S2
chr6	118333488	118333490	GA	-	deletion	Sendai	S2
chr6	155445994	155445995	T	-	deletion	Sendai	S2
chr7	20711950	20711951	T	-	deletion	Sendai	S2
chr7	22295045	22295046	A	-	deletion	Sendai	S2
chr7	27618328	27618328	-	T	insertion	Sendai	S2
chr7	85834853	85834854	T	-	deletion	Sendai	S2
chr7	100276722	100276724	AA	-	deletion	Sendai	S2
chr8	23894919	23894919	-	T	insertion	Sendai	S2
chr8	30068182	30068185	TTT	-	deletion	Sendai	S2
chr8	81103794	81103794	-	A	insertion	Sendai	S2
chr8	97743120	97743122	GC	-	deletion	Sendai	S2
chr8	100178989	100179008	TCTTGAAAAAGAACAAAGC	-	deletion	Sendai	S2
chr8	120969835	120969835	-	T	insertion	Sendai	S2
chr9	960540	960541	T	-	deletion	Sendai	S2
chr9	73927639	73927640	G	-	deletion	Sendai	S2
chr9	120259889	120259890	T	-	deletion	Sendai	S2
chrX	17799480	17799481	T	-	deletion	Sendai	S2
chrX	42384560	42384560	-	A	insertion	Sendai	S2
chrX	44226740	44226741	A	-	deletion	Sendai	S2
chrX	46605279	46605280	A	-	deletion	Sendai	S2
chrX	94171801	94171801	-	T	insertion	Sendai	S2
chrX	107906974	107906974	-	A	insertion	Sendai	S2
chrX	108758239	108758239	-	A	insertion	Sendai	S2
chrX	109887073	109887074	T	-	deletion	Sendai	S2
chrX	118520201	118520202	A	-	deletion	Sendai	S2
chr1	36228527	36228528	T	-	deletion	Sendai	S3
chr1	53105875	53105876	T	-	deletion	Sendai	S3
chr1	59186003	59186005	TT	-	deletion	Sendai	S3
chr1	67718215	67718215	-	TGA	insertion	Sendai	S3
chr1	67718219	67718222	GAG	-	deletion	Sendai	S3
chr1	74483421	74483421	-	TT	insertion	Sendai	S3
chr1	107556492	107556493	C	-	deletion	Sendai	S3
chr1	150576457	150576458	A	-	deletion	Sendai	S3
chr1	151901066	151901066	-	T	insertion	Sendai	S3
chr1	156642804	156642804	-	G	insertion	Sendai	S3
chr1	179575377	179575407	AGTGAGAGGTCTGTTCAGGTATTTTGCCCA	-	deletion	Sendai	S3
chr1	200798666	200798666	-	TTAAAGATTGATCTTTCAGAT	insertion	Sendai	S3
chr1	243519738	243519742	AAGT	-	deletion	Sendai	S3
chr10	61280668	61280669	T	-	deletion	Sendai	S3
chr10	66321749	66321749	-	T	insertion	Sendai	S3
chr10	83790455	83790456	A	-	deletion	Sendai	S3
chr10	86837352	86837353	A	-	deletion	Sendai	S3
chr10	94011712	94011718	AAAAAG	-	deletion	Sendai	S3
chr10	94311323	94311324	A	-	deletion	Sendai	S3
chr10	103206547	103206547	-	A	insertion	Sendai	S3
chr10	108058631	108058634	TAA	-	deletion	Sendai	S3
chr11	59851484	59851484	-	TTTTTT	insertion	Sendai	S3
chr11	63282346	63282346	-	T	insertion	Sendai	S3
chr11	66504777	66504778	A	-	deletion	Sendai	S3
chr11	93120204	93120205	T	-	deletion	Sendai	S3
chr11	115439858	115439859	A	-	deletion	Sendai	S3
chr11	125849570	125849571	C	-	deletion	Sendai	S3
chr12	22138827	22138828	T	-	deletion	Sendai	S3
chr12	26062516	26062516	-	TTTCT	insertion	Sendai	S3
chr12	39446540	39446540	-	A	insertion	Sendai	S3
chr12	40599615	40599615	-	T	insertion	Sendai	S3
chr12	80847813	80847813	-	T	insertion	Sendai	S3
chr12	80847818	80847821	GTT	-	deletion	Sendai	S3
chr12	80847822	80847822	-	CA	insertion	Sendai	S3
chr12	111597119	111597119	-	T	insertion	Sendai	S3
chr13	42160299	42160299	-	A	insertion	Sendai	S3
chr13	62893437	62893438	T	-	deletion	Sendai	S3
chr13	62903421	62903421	-	A	insertion	Sendai	S3
chr13	91285833	91285833	-	T	insertion	Sendai	S3
chr13	107582303	107582304	A	-	deletion	Sendai	S3
chr13	107962757	107962758	A	-	deletion	Sendai	S3
chr13	108934265	108934265	-	T	insertion	Sendai	S3
chr14	22128845	22128845	-	T	insertion	Sendai	S3
chr14	31385489	31385489	-	T	insertion	Sendai	S3
chr14	48264645	48264646	G	-	deletion	Sendai	S3
chr14	69334814	69334814	-	T	insertion	Sendai	S3
chr14	79687957	79687963	TAAAAT	-	deletion	Sendai	S3
chr15	64077619	64077619	-	A	insertion	Sendai	S3
chr16	34218436	34218437	A	-	deletion	Sendai	S3
chr17	8573006	8573006	-	TC	insertion	Sendai	S3
chr17	8573009	8573009	-	GTGTTTAAGTCTAGAAGGTTCCATTGACAGAGCTAGT	insertion	Sendai	S3
chr17	15685200	15685201	T	-	deletion	Sendai	S3
chr17	26299843	26299844	A	-	deletion	Sendai	S3
chr17	29646392	29646392	-	A	insertion	Sendai	S3
chr17	76942781	76942781	-	A	insertion	Sendai	S3
chr17	78510101	78510101	-	TTG	insertion	Sendai	S3
chr18	20793010	20793015	GGCCT	-	deletion	Sendai	S3
chr18	33128686	33128687	A	-	deletion	Sendai	S3
chr18	44350656	44350656	-	A	insertion	Sendai	S3
chr18	44703774	44703775	T	-	deletion	Sendai	S3
chr18	56637105	56637108	TTT	-	deletion	Sendai	S3
chr19	20083095	20083095	-	TC	insertion	Sendai	S3
chr19	33079219	33079219	-	TT	insertion	Sendai	S3
chr19	41102919	41102971	CCCTAGTCCGGCACCTGTCCCTGCTGCCTCCTGATTGGCCGCGCGGCGAGCG	-	deletion	Sendai	S3
chr19	48936031	48936031	-	T	insertion	Sendai	S3
chr19	49998395	49998395	-	T	insertion	Sendai	S3
chr2	963717	963717	-	A	insertion	Sendai	S3
chr2	31330188	31330188	-	T	insertion	Sendai	S3
chr2	81337944	81337944	-	A	insertion	Sendai	S3
chr2	128566605	128566607	AA	-	deletion	Sendai	S3
chr2	147196664	147196664	-	A	insertion	Sendai	S3
chr2	147584566	147584567	T	-	deletion	Sendai	S3
chr2	208971476	208971476	-	G	insertion	Sendai	S3
chr2	215998779	215998779	-	A	insertion	Sendai	S3
chr20	6479733	6479733	-	ATAC	insertion	Sendai	S3
chr20	30026330	30026334	TATA	-	deletion	Sendai	S3
chr20	51803441	51803441	-	AT	insertion	Sendai	S3
chr21	25702143	25702144	A	-	deletion	Sendai	S3
chr3	28893340	28893340	-	AT	insertion	Sendai	S3
chr3	49890555	49890555	-	A	insertion	Sendai	S3
chr3	51203482	51203483	T	-	deletion	Sendai	S3
chr3	54784803	54784803	-	T	insertion	Sendai	S3
chr3	84557829	84557830	T	-	deletion	Sendai	S3
chr3	138626686	138626687	A	-	deletion	Sendai	S3
chr3	138626693	138626693	-	AG	insertion	Sendai	S3
chr3	138626695	138626696	C	-	deletion	Sendai	S3
chr3	154523221	154523222	T	-	deletion	Sendai	S3
chr3	160882861	160882867	GGTGTT	-	deletion	Sendai	S3
chr4	1270193	1270194	T	-	deletion	Sendai	S3
chr4	29526341	29526341	-	A	insertion	Sendai	S3
chr4	135135091	135135096	AAAAT	-	deletion	Sendai	S3
chr4	138462239	138462239	-	GC	insertion	Sendai	S3
chr4	138462242	138462242	-	A	insertion	Sendai	S3
chr4	138462243	138462243	-	ATTCAGAAGGGTAATAAGAACGAACCATAAAAAAGCCTCCAAGATTTGGAGGCATGAAAACA	insertion	Sendai	S3
chr4	143704029	143704029	-	C	insertion	Sendai	S3
chr4	150922070	150922071	T	-	deletion	Sendai	S3
chr4	160776416	160776417	T	-	deletion	Sendai	S3
chr4	170427233	170427234	A	-	deletion	Sendai	S3
chr4	176037833	176037834	A	-	deletion	Sendai	S3
chr5	18352124	18352125	C	-	deletion	Sendai	S3
chr5	94647863	94647863	-	A	insertion	Sendai	S3
chr5	95053864	95053864	-	T	insertion	Sendai	S3
chr5	151865898	151865898	-	T	insertion	Sendai	S3
chr5	151865900	151865901	A	-	deletion	Sendai	S3
chr5	159569389	159569390	T	-	deletion	Sendai	S3
chr5	175855919	175855919	-	A	insertion	Sendai	S3
chr5	179261564	179261565	C	-	deletion	Sendai	S3
chr6	23809583	23809585	AT	-	deletion	Sendai	S3
chr6	24436075	24436078	GTT	-	deletion	Sendai	S3
chr6	24436084	24436089	TGGCC	-	deletion	Sendai	S3
chr6	24436090	24436090	-	AAAA	insertion	Sendai	S3
chr6	48354654	48354655	T	-	deletion	Sendai	S3
chr6	78069816	78069817	A	-	deletion	Sendai	S3
chr6	80013538	80013541	TTT	-	deletion	Sendai	S3
chr6	97312311	97312312	T	-	deletion	Sendai	S3
chr6	121947871	121947872	T	-	deletion	Sendai	S3
chr6	140053411	140053412	T	-	deletion	Sendai	S3
chr6	153433174	153433174	-	CACA	insertion	Sendai	S3
chr7	11984481	11984481	-	T	insertion	Sendai	S3
chr7	77157330	77157330	-	TAT	insertion	Sendai	S3
chr7	77355105	77355105	-	AGG	insertion	Sendai	S3
chr7	77355106	77355106	-	ATGCACCACCACG	insertion	Sendai	S3
chr7	87913864	87913864	-	G	insertion	Sendai	S3
chr7	119546866	119546867	T	-	deletion	Sendai	S3
chr7	124736338	124736338	-	AG	insertion	Sendai	S3
chr7	157044830	157044830	-	A	insertion	Sendai	S3
chr8	12826114	12826114	-	CGATAGCCA	insertion	Sendai	S3
chr8	13436754	13436754	-	CATA	insertion	Sendai	S3
chr8	18510879	18510880	A	-	deletion	Sendai	S3
chr8	72893271	72893281	AAGCAAGCTG	-	deletion	Sendai	S3
chr8	76925889	76925890	T	-	deletion	Sendai	S3
chr8	78550407	78550407	-	A	insertion	Sendai	S3
chr8	111583795	111583796	T	-	deletion	Sendai	S3
chr8	133640658	133640658	-	A	insertion	Sendai	S3
chr8	142403448	142403448	-	GC	insertion	Sendai	S3
chr8	142403450	142403450	-	AATCACCAATGGGGTGATGGGGATG	insertion	Sendai	S3
chr9	1317614	1317614	-	A	insertion	Sendai	S3
chr9	11894491	11894491	-	T	insertion	Sendai	S3
chr9	34764662	34764663	T	-	deletion	Sendai	S3
chr9	77050611	77050611	-	A	insertion	Sendai	S3
chr9	78435477	78435480	TCA	-	deletion	Sendai	S3
chr9	107136262	107136263	A	-	deletion	Sendai	S3
chr9	110021686	110021686	-	T	insertion	Sendai	S3
chr9	140516397	140516411	TTTTTTTCTTTTTA	-	deletion	Sendai	S3
chrX	10494364	10494365	T	-	deletion	Sendai	S3
chrX	28194325	28194326	T	-	deletion	Sendai	S3
chrX	33011724	33011725	A	-	deletion	Sendai	S3
chrX	37892620	37892620	-	A	insertion	Sendai	S3
chrX	42786170	42786171	A	-	deletion	Sendai	S3
chrX	54768363	54768366	TTC	-	deletion	Sendai	S3
chrX	56666700	56666701	A	-	deletion	Sendai	S3
chrX	82001264	82001265	T	-	deletion	Sendai	S3
chrX	83006753	83006754	A	-	deletion	Sendai	S3
chrX	92572334	92572334	-	T	insertion	Sendai	S3
chrX	97343175	97343176	A	-	deletion	Sendai	S3
chrX	97863130	97863130	-	A	insertion	Sendai	S3
chrX	135009992	135009992	-	A	insertion	Sendai	S3
chrX	137828578	137828579	A	-	deletion	Sendai	S3
chrX	138814745	138814746	A	-	deletion	Sendai	S3
chrX	143565146	143565157	TCCCCTTAATT	-	deletion	Sendai	S3
chrX	143565158	143565162	GAAA	-	deletion	Sendai	S3
chrX	146763562	146763562	-	TGAACA	insertion	Sendai	S3
chrX	146763566	146763567	A	-	deletion	Sendai	S3
chrX	146763572	146763575	GAG	-	deletion	Sendai	S3
chrX	148690253	148690254	G	-	deletion	Sendai	S3
chr1	2100311	2100312	A	G	snp	mRNA	M1
chr1	6839430	6839431	C	A	snp	mRNA	M1
chr1	62094167	62094168	G	T	snp	mRNA	M1
chr1	66653006	66653007	G	T	snp	mRNA	M1
chr1	96375261	96375262	A	G	snp	mRNA	M1
chr1	106732386	106732387	C	A	snp	mRNA	M1
chr1	176325669	176325670	C	A	snp	mRNA	M1
chr1	177248967	177248968	G	T	snp	mRNA	M1
chr1	194546106	194546107	C	T	snp	mRNA	M1
chr1	195587705	195587706	G	A	snp	mRNA	M1
chr1	199204741	199204742	C	A	snp	mRNA	M1
chr1	207182902	207182903	C	A	snp	mRNA	M1
chr1	213697477	213697478	G	T	snp	mRNA	M1
chr1	215702018	215702019	G	C	snp	mRNA	M1
chr1	221245142	221245143	C	T	snp	mRNA	M1
chr1	234194982	234194983	G	T	snp	mRNA	M1
chr10	1460182	1460183	G	T	snp	mRNA	M1
chr10	26374300	26374301	T	C	snp	mRNA	M1
chr10	35126674	35126675	C	G	snp	mRNA	M1
chr10	69474292	69474293	G	A	snp	mRNA	M1
chr10	74325303	74325304	G	A	snp	mRNA	M1
chr10	82909187	82909188	G	T	snp	mRNA	M1
chr10	96865170	96865171	T	C	snp	mRNA	M1
chr10	98193582	98193583	G	A	snp	mRNA	M1
chr10	132601157	132601158	G	T	snp	mRNA	M1
chr11	7993926	7993927	G	T	snp	mRNA	M1
chr11	8693816	8693817	G	T	snp	mRNA	M1
chr11	30917365	30917366	T	C	snp	mRNA	M1
chr11	31086876	31086877	C	T	snp	mRNA	M1
chr11	51564900	51564901	T	A	snp	mRNA	M1
chr11	59387724	59387725	G	A	snp	mRNA	M1
chr11	59859077	59859078	A	G	snp	mRNA	M1
chr11	60012374	60012375	G	T	snp	mRNA	M1
chr11	71351891	71351892	T	A	snp	mRNA	M1
chr11	100568907	100568908	C	T	snp	mRNA	M1
chr11	114346316	114346317	C	T	snp	mRNA	M1
chr11	114747216	114747217	G	A	snp	mRNA	M1
chr11	126979133	126979134	G	C	snp	mRNA	M1
chr11	129236766	129236767	A	T	snp	mRNA	M1
chr12	16457650	16457651	G	T	snp	mRNA	M1
chr12	18055078	18055079	C	A	snp	mRNA	M1
chr12	38287127	38287128	T	C	snp	mRNA	M1
chr12	60865673	60865674	T	C	snp	mRNA	M1
chr12	74373536	74373537	T	A	snp	mRNA	M1
chr12	80478767	80478768	G	A	snp	mRNA	M1
chr12	88817815	88817816	G	A	snp	mRNA	M1
chr12	90141613	90141614	A	C	snp	mRNA	M1
chr12	95336416	95336417	C	A	snp	mRNA	M1
chr12	101010375	101010376	G	T	snp	mRNA	M1
chr12	121712343	121712344	C	T	snp	mRNA	M1
chr12	128779190	128779191	C	T	snp	mRNA	M1
chr12	129815548	129815549	T	G	snp	mRNA	M1
chr12	133293801	133293802	G	A	snp	mRNA	M1
chr13	19448709	19448710	G	T	snp	mRNA	M1
chr13	26708120	26708121	G	A	snp	mRNA	M1
chr13	58745618	58745619	G	T	snp	mRNA	M1
chr13	61620528	61620529	T	C	snp	mRNA	M1
chr13	62804112	62804113	C	A	snp	mRNA	M1
chr13	64381549	64381550	A	T	snp	mRNA	M1
chr13	66426488	66426489	C	A	snp	mRNA	M1
chr13	67297867	67297868	G	T	snp	mRNA	M1
chr13	71760897	71760898	A	G	snp	mRNA	M1
chr13	79377485	79377486	T	C	snp	mRNA	M1
chr13	89777417	89777418	C	T	snp	mRNA	M1
chr13	92338851	92338852	T	C	snp	mRNA	M1
chr13	105542079	105542080	A	T	snp	mRNA	M1
chr13	112545061	112545062	G	T	snp	mRNA	M1
chr14	23115085	23115086	A	G	snp	mRNA	M1
chr14	33319280	33319281	C	A	snp	mRNA	M1
chr14	40213566	40213567	G	C	snp	mRNA	M1
chr14	45096951	45096952	A	T	snp	mRNA	M1
chr14	57295290	57295291	C	A	snp	mRNA	M1
chr14	59861831	59861832	G	A	snp	mRNA	M1
chr14	63272844	63272845	C	G	snp	mRNA	M1
chr14	80560800	80560801	G	A	snp	mRNA	M1
chr14	86621424	86621425	G	T	snp	mRNA	M1
chr14	91666140	91666141	G	A	snp	mRNA	M1
chr14	94791338	94791339	A	T	snp	mRNA	M1
chr14	99262282	99262283	C	A	snp	mRNA	M1
chr15	35117811	35117812	C	T	snp	mRNA	M1
chr15	45857889	45857890	C	A	snp	mRNA	M1
chr15	92703948	92703949	G	T	snp	mRNA	M1
chr15	102087190	102087191	C	A	snp	mRNA	M1
chr15	102200075	102200076	T	C	snp	mRNA	M1
chr16	595666	595667	C	A	snp	mRNA	M1
chr16	8245291	8245292	C	A	snp	mRNA	M1
chr16	13098318	13098319	A	G	snp	mRNA	M1
chr16	13539577	13539578	C	G	snp	mRNA	M1
chr16	31702119	31702120	A	G	snp	mRNA	M1
chr16	47763345	47763346	G	A	snp	mRNA	M1
chr17	18120081	18120082	T	C	snp	mRNA	M1
chr17	22010505	22010506	A	G	snp	mRNA	M1
chr17	31206436	31206437	C	A	snp	mRNA	M1
chr17	35259564	35259565	G	A	snp	mRNA	M1
chr17	39657242	39657243	G	A	snp	mRNA	M1
chr17	50062139	50062140	G	T	snp	mRNA	M1
chr17	50261146	50261147	G	A	snp	mRNA	M1
chr17	54359552	54359553	A	G	snp	mRNA	M1
chr17	69024265	69024266	C	A	snp	mRNA	M1
chr17	77399198	77399199	A	G	snp	mRNA	M1
chr18	7233676	7233677	G	T	snp	mRNA	M1
chr18	7549980	7549981	G	T	snp	mRNA	M1
chr18	28794879	28794880	C	A	snp	mRNA	M1
chr18	33147845	33147846	G	T	snp	mRNA	M1
chr18	43255013	43255014	C	A	snp	mRNA	M1
chr18	50235791	50235792	G	T	snp	mRNA	M1
chr18	69609996	69609997	G	T	snp	mRNA	M1
chr18	70405518	70405519	T	G	snp	mRNA	M1
chr18	77149741	77149742	A	G	snp	mRNA	M1
chr19	5825680	5825681	G	C	snp	mRNA	M1
chr19	17545332	17545333	T	A	snp	mRNA	M1
chr19	20163237	20163238	C	T	snp	mRNA	M1
chr19	22331575	22331576	G	T	snp	mRNA	M1
chr19	22398164	22398165	T	C	snp	mRNA	M1
chr19	28855212	28855213	T	C	snp	mRNA	M1
chr19	37743869	37743870	C	G	snp	mRNA	M1
chr19	50682938	50682939	G	T	snp	mRNA	M1
chr2	16012150	16012151	T	C	snp	mRNA	M1
chr2	16012151	16012152	G	T	snp	mRNA	M1
chr2	22114329	22114330	C	T	snp	mRNA	M1
chr2	35644157	35644158	C	G	snp	mRNA	M1
chr2	41161865	41161866	G	T	snp	mRNA	M1
chr2	50886129	50886130	G	A	snp	mRNA	M1
chr2	65038171	65038172	A	G	snp	mRNA	M1
chr2	73731517	73731518	T	C	snp	mRNA	M1
chr2	84544937	84544938	C	A	snp	mRNA	M1
chr2	98367312	98367313	C	A	snp	mRNA	M1
chr2	103144866	103144867	T	C	snp	mRNA	M1
chr2	125107406	125107407	C	A	snp	mRNA	M1
chr2	146456154	146456155	A	G	snp	mRNA	M1
chr2	147117304	147117305	A	T	snp	mRNA	M1
chr2	153815112	153815113	A	T	snp	mRNA	M1
chr2	157874843	157874844	C	T	snp	mRNA	M1
chr2	178768255	178768256	A	C	snp	mRNA	M1
chr2	184331527	184331528	G	C	snp	mRNA	M1
chr2	188975558	188975559	G	C	snp	mRNA	M1
chr2	192048512	192048513	G	A	snp	mRNA	M1
chr2	199766376	199766377	A	G	snp	mRNA	M1
chr2	209517363	209517364	C	A	snp	mRNA	M1
chr2	211501921	211501922	G	T	snp	mRNA	M1
chr2	229928217	229928218	T	C	snp	mRNA	M1
chr2	231811480	231811481	C	T	snp	mRNA	M1
chr2	239965565	239965566	T	A	snp	mRNA	M1
chr20	20719750	20719751	G	T	snp	mRNA	M1
chr20	38829511	38829512	A	G	snp	mRNA	M1
chr20	40480741	40480742	C	A	snp	mRNA	M1
chr20	40983887	40983888	G	T	snp	mRNA	M1
chr20	47939770	47939771	A	T	snp	mRNA	M1
chr20	58865369	58865370	C	G	snp	mRNA	M1
chr21	25055646	25055647	C	A	snp	mRNA	M1
chr21	34569859	34569860	G	T	snp	mRNA	M1
chr22	26567811	26567812	A	C	snp	mRNA	M1
chr22	34240178	34240179	G	A	snp	mRNA	M1
chr22	38044505	38044506	G	C	snp	mRNA	M1
chr22	44263016	44263017	G	A	snp	mRNA	M1
chr22	47860757	47860758	C	A	snp	mRNA	M1
chr22	49892842	49892843	G	T	snp	mRNA	M1
chr3	517516	517517	A	T	snp	mRNA	M1
chr3	30894715	30894716	T	C	snp	mRNA	M1
chr3	31654312	31654313	C	G	snp	mRNA	M1
chr3	35049013	35049014	C	A	snp	mRNA	M1
chr3	35469141	35469142	C	A	snp	mRNA	M1
chr3	62142927	62142928	G	A	snp	mRNA	M1
chr3	65338506	65338507	G	T	snp	mRNA	M1
chr3	73170138	73170139	C	T	snp	mRNA	M1
chr3	79738170	79738171	T	A	snp	mRNA	M1
chr3	83372127	83372128	C	A	snp	mRNA	M1
chr3	86370230	86370231	T	G	snp	mRNA	M1
chr3	93766118	93766119	A	T	snp	mRNA	M1
chr3	93788232	93788233	T	C	snp	mRNA	M1
chr3	94832925	94832926	G	A	snp	mRNA	M1
chr3	121205903	121205904	T	C	snp	mRNA	M1
chr3	136554550	136554551	T	A	snp	mRNA	M1
chr3	140370180	140370181	T	G	snp	mRNA	M1
chr3	142051684	142051685	T	G	snp	mRNA	M1
chr3	142345054	142345055	A	C	snp	mRNA	M1
chr3	157732823	157732824	C	A	snp	mRNA	M1
chr3	159155008	159155009	C	T	snp	mRNA	M1
chr3	178393479	178393480	G	T	snp	mRNA	M1
chr3	188910144	188910145	C	T	snp	mRNA	M1
chr3	190941456	190941457	G	T	snp	mRNA	M1
chr3	194710219	194710220	T	C	snp	mRNA	M1
chr4	27838236	27838237	G	T	snp	mRNA	M1
chr4	28418045	28418046	C	A	snp	mRNA	M1
chr4	28786023	28786024	A	C	snp	mRNA	M1
chr4	37305205	37305206	T	C	snp	mRNA	M1
chr4	44007169	44007170	A	T	snp	mRNA	M1
chr4	44457343	44457344	C	T	snp	mRNA	M1
chr4	45074225	45074226	C	T	snp	mRNA	M1
chr4	46669798	46669799	A	G	snp	mRNA	M1
chr4	57924763	57924764	C	G	snp	mRNA	M1
chr4	60642729	60642730	C	A	snp	mRNA	M1
chr4	60682304	60682305	G	T	snp	mRNA	M1
chr4	61539137	61539138	A	G	snp	mRNA	M1
chr4	62534043	62534044	A	G	snp	mRNA	M1
chr4	67090579	67090580	G	A	snp	mRNA	M1
chr4	101779810	101779811	T	C	snp	mRNA	M1
chr4	121408479	121408480	A	G	snp	mRNA	M1
chr4	126520914	126520915	A	G	snp	mRNA	M1
chr4	129567701	129567702	C	A	snp	mRNA	M1
chr4	131085577	131085578	G	C	snp	mRNA	M1
chr4	146782860	146782861	C	A	snp	mRNA	M1
chr4	153154151	153154152	T	C	snp	mRNA	M1
chr4	158411801	158411802	G	C	snp	mRNA	M1
chr4	158637386	158637387	G	T	snp	mRNA	M1
chr4	164068205	164068206	G	T	snp	mRNA	M1
chr4	168016175	168016176	A	C	snp	mRNA	M1
chr4	172236676	172236677	G	A	snp	mRNA	M1
chr4	179385034	179385035	C	T	snp	mRNA	M1
chr4	181246693	181246694	G	T	snp	mRNA	M1
chr4	183966051	183966052	T	C	snp	mRNA	M1
chr4	189526348	189526349	T	G	snp	mRNA	M1
chr5	12833505	12833506	T	A	snp	mRNA	M1
chr5	20494820	20494821	G	T	snp	mRNA	M1
chr5	22954392	22954393	C	A	snp	mRNA	M1
chr5	25168605	25168606	A	G	snp	mRNA	M1
chr5	43412285	43412286	C	A	snp	mRNA	M1
chr5	43635698	43635699	C	T	snp	mRNA	M1
chr5	50360822	50360823	C	A	snp	mRNA	M1
chr5	56377856	56377857	T	C	snp	mRNA	M1
chr5	59810735	59810736	C	A	snp	mRNA	M1
chr5	65672206	65672207	C	T	snp	mRNA	M1
chr5	68456754	68456755	C	A	snp	mRNA	M1
chr5	76800811	76800812	C	G	snp	mRNA	M1
chr5	79856593	79856594	T	C	snp	mRNA	M1
chr5	99773805	99773806	G	A	snp	mRNA	M1
chr5	100258215	100258216	T	G	snp	mRNA	M1
chr5	101500402	101500403	A	T	snp	mRNA	M1
chr5	103124248	103124249	T	C	snp	mRNA	M1
chr5	103161204	103161205	A	T	snp	mRNA	M1
chr5	114325609	114325610	G	A	snp	mRNA	M1
chr5	114850081	114850082	C	T	snp	mRNA	M1
chr5	129077754	129077755	A	C	snp	mRNA	M1
chr5	135890844	135890845	T	C	snp	mRNA	M1
chr5	143902502	143902503	G	T	snp	mRNA	M1
chr5	145022537	145022538	C	T	snp	mRNA	M1
chr5	161729531	161729532	T	G	snp	mRNA	M1
chr5	164240914	164240915	C	A	snp	mRNA	M1
chr5	173030435	173030436	T	C	snp	mRNA	M1
chr6	2154511	2154512	A	C	snp	mRNA	M1
chr6	7358918	7358919	T	A	snp	mRNA	M1
chr6	11722222	11722223	C	A	snp	mRNA	M1
chr6	16281629	16281630	A	C	snp	mRNA	M1
chr6	19732887	19732888	T	C	snp	mRNA	M1
chr6	20025591	20025592	C	A	snp	mRNA	M1
chr6	27900983	27900984	C	A	snp	mRNA	M1
chr6	41368252	41368253	T	A	snp	mRNA	M1
chr6	50566626	50566627	G	T	snp	mRNA	M1
chr6	50844676	50844677	C	T	snp	mRNA	M1
chr6	68666804	68666805	G	A	snp	mRNA	M1
chr6	78531048	78531049	A	G	snp	mRNA	M1
chr6	96772286	96772287	C	A	snp	mRNA	M1
chr6	102771750	102771751	C	A	snp	mRNA	M1
chr6	118064968	118064969	C	A	snp	mRNA	M1
chr6	134447830	134447831	T	G	snp	mRNA	M1
chr6	146344108	146344109	C	A	snp	mRNA	M1
chr6	156780248	156780249	A	C	snp	mRNA	M1
chr6	165263257	165263258	A	G	snp	mRNA	M1
chr6	168127393	168127394	C	G	snp	mRNA	M1
chr7	8559293	8559294	C	T	snp	mRNA	M1
chr7	8965385	8965386	C	A	snp	mRNA	M1
chr7	13320945	13320946	A	C	snp	mRNA	M1
chr7	56807756	56807757	G	A	snp	mRNA	M1
chr7	56811745	56811746	G	A	snp	mRNA	M1
chr7	63423407	63423408	G	A	snp	mRNA	M1
chr7	69371762	69371763	A	T	snp	mRNA	M1
chr7	71750488	71750489	A	T	snp	mRNA	M1
chr7	79231981	79231982	C	T	snp	mRNA	M1
chr7	87081387	87081388	G	T	snp	mRNA	M1
chr7	87318373	87318374	C	A	snp	mRNA	M1
chr7	88879853	88879854	G	T	snp	mRNA	M1
chr7	91400901	91400902	G	A	snp	mRNA	M1
chr7	96809574	96809575	A	T	snp	mRNA	M1
chr7	97612169	97612170	G	T	snp	mRNA	M1
chr7	109194364	109194365	A	T	snp	mRNA	M1
chr7	113621271	113621272	A	G	snp	mRNA	M1
chr7	114118135	114118136	A	T	snp	mRNA	M1
chr7	117763056	117763057	A	G	snp	mRNA	M1
chr7	118368444	118368445	T	C	snp	mRNA	M1
chr7	144752928	144752929	A	T	snp	mRNA	M1
chr7	150745934	150745935	C	A	snp	mRNA	M1
chr7	152272427	152272428	C	A	snp	mRNA	M1
chr7	153001062	153001063	A	G	snp	mRNA	M1
chr8	1066537	1066538	A	G	snp	mRNA	M1
chr8	12719083	12719084	C	T	snp	mRNA	M1
chr8	33016350	33016351	G	T	snp	mRNA	M1
chr8	38004988	38004989	C	T	snp	mRNA	M1
chr8	49077906	49077907	C	A	snp	mRNA	M1
chr8	71750279	71750280	G	T	snp	mRNA	M1
chr8	76264599	76264600	T	C	snp	mRNA	M1
chr8	76374799	76374800	T	A	snp	mRNA	M1
chr8	76374808	76374809	C	A	snp	mRNA	M1
chr8	78807416	78807417	G	T	snp	mRNA	M1
chr8	87089125	87089126	T	G	snp	mRNA	M1
chr8	88642201	88642202	A	G	snp	mRNA	M1
chr8	89905388	89905389	G	T	snp	mRNA	M1
chr8	99776245	99776246	C	A	snp	mRNA	M1
chr8	108352198	108352199	C	G	snp	mRNA	M1
chr8	119700486	119700487	C	T	snp	mRNA	M1
chr8	138153759	138153760	A	C	snp	mRNA	M1
chr8	140936697	140936698	C	T	snp	mRNA	M1
chr9	10841239	10841240	G	C	snp	mRNA	M1
chr9	28983420	28983421	A	T	snp	mRNA	M1
chr9	72467684	72467685	G	C	snp	mRNA	M1
chr9	75196907	75196908	T	C	snp	mRNA	M1
chr9	81861961	81861962	A	G	snp	mRNA	M1
chr9	93491838	93491839	C	T	snp	mRNA	M1
chr9	97982573	97982574	T	C	snp	mRNA	M1
chrX	5333573	5333574	C	T	snp	mRNA	M1
chrX	7256259	7256260	C	T	snp	mRNA	M1
chrX	25933228	25933229	C	A	snp	mRNA	M1
chrX	26898157	26898158	C	A	snp	mRNA	M1
chrX	27623690	27623691	C	A	snp	mRNA	M1
chrX	29925542	29925543	T	C	snp	mRNA	M1
chrX	32672853	32672854	T	A	snp	mRNA	M1
chrX	33044935	33044936	C	A	snp	mRNA	M1
chrX	33530109	33530110	C	A	snp	mRNA	M1
chrX	36621692	36621693	C	A	snp	mRNA	M1
chrX	51129457	51129458	G	T	snp	mRNA	M1
chrX	56212512	56212513	C	A	snp	mRNA	M1
chrX	65490172	65490173	G	A	snp	mRNA	M1
chrX	68434338	68434339	C	A	snp	mRNA	M1
chrX	73495173	73495174	C	T	snp	mRNA	M1
chrX	78185227	78185228	C	A	snp	mRNA	M1
chrX	79475877	79475878	T	C	snp	mRNA	M1
chrX	80805239	80805240	G	A	snp	mRNA	M1
chrX	81527262	81527263	C	A	snp	mRNA	M1
chrX	87027665	87027666	G	T	snp	mRNA	M1
chrX	90882196	90882197	C	A	snp	mRNA	M1
chrX	92881247	92881248	G	T	snp	mRNA	M1
chrX	94179973	94179974	G	T	snp	mRNA	M1
chrX	99920704	99920705	C	A	snp	mRNA	M1
chrX	103656985	103656986	G	C	snp	mRNA	M1
chrX	122106614	122106615	C	A	snp	mRNA	M1
chrX	131893165	131893166	T	A	snp	mRNA	M1
chrX	132357867	132357868	C	A	snp	mRNA	M1
chrX	137613568	137613569	C	A	snp	mRNA	M1
chrX	138947443	138947444	C	G	snp	mRNA	M1
chrX	139155211	139155212	C	T	snp	mRNA	M1
chrX	139493245	139493246	T	C	snp	mRNA	M1
chrX	141150640	141150641	G	T	snp	mRNA	M1
chrX	142139527	142139528	C	G	snp	mRNA	M1
chrX	142139536	142139537	C	A	snp	mRNA	M1
chrX	142602721	142602722	C	A	snp	mRNA	M1
chrX	146455584	146455585	G	C	snp	mRNA	M1
chrX	147953437	147953438	G	A	snp	mRNA	M1
chr1	7792040	7792041	G	T	snp	mRNA	M2
chr1	25623014	25623015	C	A	snp	mRNA	M2
chr1	25623015	25623016	G	T	snp	mRNA	M2
chr1	46429877	46429878	T	G	snp	mRNA	M2
chr1	47826368	47826369	T	C	snp	mRNA	M2
chr1	57274237	57274238	G	A	snp	mRNA	M2
chr1	77548623	77548624	G	C	snp	mRNA	M2
chr1	77816521	77816522	G	T	snp	mRNA	M2
chr1	86615305	86615306	C	A	snp	mRNA	M2
chr1	94760892	94760893	G	A	snp	mRNA	M2
chr1	95278890	95278891	G	T	snp	mRNA	M2
chr1	105838171	105838172	G	T	snp	mRNA	M2
chr1	106726659	106726660	T	C	snp	mRNA	M2
chr1	146940716	146940717	C	A	snp	mRNA	M2
chr1	147760280	147760281	C	T	snp	mRNA	M2
chr1	157862591	157862592	G	T	snp	mRNA	M2
chr1	165560160	165560161	C	T	snp	mRNA	M2
chr1	171127989	171127990	A	G	snp	mRNA	M2
chr1	177292954	177292955	C	A	snp	mRNA	M2
chr1	186231471	186231472	C	A	snp	mRNA	M2
chr1	187499331	187499332	G	T	snp	mRNA	M2
chr1	188600565	188600566	T	A	snp	mRNA	M2
chr1	217302421	217302422	T	C	snp	mRNA	M2
chr1	234082696	234082697	G	A	snp	mRNA	M2
chr10	2441771	2441772	C	A	snp	mRNA	M2
chr10	2990567	2990568	T	C	snp	mRNA	M2
chr10	10300742	10300743	A	T	snp	mRNA	M2
chr10	16727517	16727518	C	A	snp	mRNA	M2
chr10	28200644	28200645	T	C	snp	mRNA	M2
chr10	36107499	36107500	A	T	snp	mRNA	M2
chr10	55015774	55015775	G	A	snp	mRNA	M2
chr10	56975334	56975335	T	C	snp	mRNA	M2
chr10	68452088	68452089	C	A	snp	mRNA	M2
chr10	68520511	68520512	A	G	snp	mRNA	M2
chr10	77324595	77324596	G	T	snp	mRNA	M2
chr10	111569983	111569984	T	G	snp	mRNA	M2
chr10	120150067	120150068	A	G	snp	mRNA	M2
chr10	128548418	128548419	C	T	snp	mRNA	M2
chr10	131642402	131642403	G	T	snp	mRNA	M2
chr10	132626909	132626910	G	A	snp	mRNA	M2
chr11	4353122	4353123	C	A	snp	mRNA	M2
chr11	9416858	9416859	C	T	snp	mRNA	M2
chr11	10909168	10909169	C	A	snp	mRNA	M2
chr11	15513525	15513526	C	A	snp	mRNA	M2
chr11	20242551	20242552	C	A	snp	mRNA	M2
chr11	21739182	21739183	C	T	snp	mRNA	M2
chr11	24129793	24129794	G	T	snp	mRNA	M2
chr11	31314497	31314498	G	T	snp	mRNA	M2
chr11	31317677	31317678	G	T	snp	mRNA	M2
chr11	36353736	36353737	T	C	snp	mRNA	M2
chr11	39816530	39816531	T	C	snp	mRNA	M2
chr11	49510060	49510061	C	A	snp	mRNA	M2
chr11	57829794	57829795	G	T	snp	mRNA	M2
chr11	60516843	60516844	G	T	snp	mRNA	M2
chr11	63767750	63767751	G	T	snp	mRNA	M2
chr11	65731420	65731421	C	A	snp	mRNA	M2
chr11	67584133	67584134	G	T	snp	mRNA	M2
chr11	75442910	75442911	C	T	snp	mRNA	M2
chr11	92187098	92187099	T	C	snp	mRNA	M2
chr11	97544270	97544271	C	A	snp	mRNA	M2
chr11	98375182	98375183	T	A	snp	mRNA	M2
chr11	105640271	105640272	T	G	snp	mRNA	M2
chr11	106698058	106698059	C	A	snp	mRNA	M2
chr11	111157103	111157104	C	T	snp	mRNA	M2
chr11	111954616	111954617	C	G	snp	mRNA	M2
chr11	114499286	114499287	G	T	snp	mRNA	M2
chr11	117452756	117452757	G	A	snp	mRNA	M2
chr11	134192417	134192418	C	T	snp	mRNA	M2
chr11	134466749	134466750	G	T	snp	mRNA	M2
chr12	8403104	8403105	G	A	snp	mRNA	M2
chr12	8864126	8864127	T	A	snp	mRNA	M2
chr12	8915068	8915069	C	A	snp	mRNA	M2
chr12	9326179	9326180	G	A	snp	mRNA	M2
chr12	20434238	20434239	G	T	snp	mRNA	M2
chr12	24539333	24539334	A	G	snp	mRNA	M2
chr12	40782588	40782589	C	A	snp	mRNA	M2
chr12	43516984	43516985	T	A	snp	mRNA	M2
chr12	43982851	43982852	C	A	snp	mRNA	M2
chr12	44375618	44375619	G	C	snp	mRNA	M2
chr12	45472473	45472474	G	A	snp	mRNA	M2
chr12	55414984	55414985	A	G	snp	mRNA	M2
chr12	65855937	65855938	T	C	snp	mRNA	M2
chr12	67031458	67031459	C	A	snp	mRNA	M2
chr12	73814137	73814138	G	C	snp	mRNA	M2
chr12	85084973	85084974	A	C	snp	mRNA	M2
chr12	88161608	88161609	C	T	snp	mRNA	M2
chr12	92953188	92953189	C	G	snp	mRNA	M2
chr12	93211613	93211614	A	C	snp	mRNA	M2
chr12	115730616	115730617	C	G	snp	mRNA	M2
chr12	127728329	127728330	C	T	snp	mRNA	M2
[truncated: 5,012 more rows]
