# Supplementary material for: Whole-genome mutational burden analysis of three pluripotency induction methods
Source: Nat Commun. 2016 Feb 19;7:10536. doi: 10.1038/ncomms10536 (PMC4762882; doi:10.1038/ncomms10536)
Supplement: Supplementary Data 3 — Aggregated statistics for assessing the potential pathogenicity of high confidence variants. [file ncomms10536-s4.xlsx]

## Sheet: SNV Counts
	M1	M2	M3	R1	R2	R3	S1	S2	S3
(C) Damaging	0	1	0	0	0	0	0	0	1
(C) Location: 3UTR	0	0	0	0	0	0	1	1	0
(C) Location: Downstream	9	11	15	18	14	13	22	13	20
(C) Location: Exon	0	1	0	0	0	0	0	1	1
(C) Location: Intron	16	26	35	51	40	43	27	33	52
(C) Location: Upstream	4	13	9	31	16	16	9	19	20
(C) Type: Atlas Only	12	16	16	31	24	20	11	21	21
(C) Type: Onco & Supressor	2	1	2	2	3	0	4	1	4
(C) Type: Oncogene	4	13	3	12	7	9	7	9	10
(C) Type: Tumor Supressor	11	21	38	55	36	43	37	36	58
Coding	6	5	8	13	12	23	6	9	4
Damaging	5	3	1	5	9	13	5	3	2
Near Cancer Gene (C)	29	51	59	100	70	72	59	67	93
Total Variants	346	492	452	814	747	645	593	596	763
Oncotator Familial Only	3	2	3	4	8	4	2	3	5
Oncotator Mutsig Only	1	7	4	7	7	9	4	16	15
Oncotator Familial and Mutsig	0	0	0	1	0	0	0	0	1
3'UTR	1	5	3	5	4	3	6	6	2
5'Flank	3	8	3	3	9	8	4	7	11
5'UTR	3	1	0	0	0	1	0	1	0
IGR	234	308	287	521	459	394	370	342	465
Intron	103	164	154	276	266	228	208	232	283
Missense_Mutation	2	2	1	6	6	7	5	4	1
Nonsense_Mutation	0	0	0	1	1	0	0	0	1
RNA	0	2	2	0	1	1	0	1	0
Silent	0	2	2	2	0	3	0	3	0
Splice_Site	0	0	0	0	1	0	0	0	0
DNAse iPSC	2	5	3	4	2	6	2	4	4
CADD Phred > 15	7	12	14	31	23	21	10	15	29
TF: ARID3A	2	1	2	1	3	2	1	1	1
TF: ATF1	0	0	2	1	1	0	1	0	0
TF: ATF2	0	0	1	5	2	2	0	2	1
TF: ATF3	0	0	2	2	1	2	0	0	0
TF: BACH1	0	1	0	2	1	0	1	0	0
TF: BATF	2	1	1	1	3	2	1	1	1
TF: BCL11A	1	0	0	3	1	0	0	0	1
TF: BCL3	0	0	1	4	1	3	0	1	1
TF: BCLAF1	0	0	0	1	2	2	0	0	1
TF: BHLHE40	1	1	2	3	4	3	0	1	1
TF: BRCA1	0	0	0	1	1	0	0	0	0
TF: CBX3	0	1	2	0	6	2	1	1	2
TF: CCNT2	0	3	1	2	3	2	0	4	1
TF: CEBPB	1	3	4	12	6	3	7	9	5
TF: CEBPD	0	0	1	0	1	1	0	0	0
TF: CHD1	0	0	2	0	1	2	0	0	1
TF: CHD2	0	0	3	3	4	2	0	2	3
TF: CREB1	0	1	0	0	1	1	0	1	1
TF: CTBP2	0	0	2	0	2	0	0	0	1
TF: CTCF	5	6	7	16	12	10	12	8	12
TF: CTCFL	0	1	1	1	1	0	0	0	0
TF: E2F1	2	0	1	0	2	1	0	2	1
TF: E2F4	0	0	4	1	0	1	0	1	0
TF: E2F6	0	1	4	1	3	7	0	2	1
TF: EBF1	0	0	1	2	3	2	1	2	3
TF: EGR1	0	0	3	1	2	4	0	4	4
TF: ELF1	1	1	3	3	5	2	0	2	2
TF: ELK1	0	0	2	0	1	0	0	1	1
TF: ELK4	0	0	1	0	0	1	0	1	0
TF: EP300	2	1	7	12	6	17	3	8	7
TF: ESR1	1	1	1	0	1	3	1	1	2
TF: ESRRA	0	0	0	0	0	0	0	0	1
TF: ETS1	0	0	4	0	2	3	0	2	0
TF: EZH2	0	1	4	1	3	1	1	0	3
TF: FOS	4	1	6	16	7	5	7	5	5
TF: FOSL1	0	0	0	1	1	1	0	0	0
TF: FOSL2	0	0	3	3	3	1	1	2	3
TF: FOXA1	4	0	3	5	1	5	4	4	5
TF: FOXA2	1	0	1	3	0	4	0	1	1
TF: FOXM1	1	0	2	4	3	0	1	2	1
TF: FOXP2	0	3	2	0	1	0	0	2	2
TF: GABPA	0	0	4	1	5	3	0	1	1
TF: GATA1	0	1	0	3	4	1	1	0	0
TF: GATA2	1	2	8	8	2	6	2	4	7
TF: GATA3	0	2	2	6	3	6	3	6	5
TF: GTF2B	0	0	0	0	0	0	0	1	0
TF: GTF2F1	0	0	1	1	2	1	0	2	1
TF: HDAC1	0	1	0	0	5	4	0	1	0
TF: HDAC2	1	0	3	0	2	3	0	1	3
TF: HDAC6	0	0	0	0	1	0	0	1	0
TF: HDAC8	0	0	0	0	0	0	0	1	0
TF: HMGN3	0	1	1	0	3	1	0	2	1
TF: HNF4A	1	1	1	1	3	2	1	1	2
TF: HNF4G	1	1	1	0	2	1	0	0	2
TF: HSF1	0	0	0	1	0	0	0	0	0
TF: IKZF1	0	0	0	2	2	2	0	1	0
TF: IRF1	0	0	3	1	3	0	0	0	0
TF: IRF4	0	0	0	2	2	2	0	0	0
TF: JUN	0	1	6	5	5	3	2	1	1
TF: JUNB	0	0	1	2	2	2	1	0	1
TF: JUND	1	3	7	12	7	5	3	1	6
TF: KAP1	3	2	3	6	5	4	3	1	3
TF: KDM5B	0	0	1	0	2	1	0	2	0
TF: MAFF	3	1	1	1	3	1	2	3	6
TF: MAFK	3	1	6	9	8	4	4	3	8
TF: MAX	1	2	7	6	6	9	2	4	6
TF: MAZ	1	1	3	3	6	4	1	4	2
TF: MBD4	0	0	0	1	1	0	0	1	0
TF: MEF2A	1	0	2	3	1	0	0	0	1
TF: MEF2C	0	0	0	2	0	0	0	0	0
TF: MTA3	0	0	0	1	4	0	0	1	0
TF: MXI1	1	0	3	3	4	4	0	2	2
TF: MYBL2	0	0	2	1	2	3	0	0	2
TF: MYC	1	2	8	11	5	9	4	7	6
TF: NANOG	0	0	0	1	0	0	0	0	2
TF: NFATC1	1	0	0	1	0	1	0	0	0
TF: NFE2	0	0	0	0	0	0	1	0	0
TF: NFIC	2	1	4	6	5	7	2	4	3
TF: NFYA	0	0	1	0	1	0	0	1	0
TF: NFYB	1	0	2	1	2	2	1	1	0
TF: NR2C2	0	0	0	0	1	1	0	0	0
TF: NR2F2	0	0	1	2	4	2	1	0	0
TF: NR3C1	1	1	4	3	2	2	0	0	3
TF: NRF1	0	0	0	0	2	1	0	1	0
TF: PAX5	0	0	2	2	1	1	0	1	1
TF: PBX3	0	0	0	1	1	1	0	0	0
TF: PHF8	0	0	1	0	2	2	0	3	0
TF: PML	1	1	2	1	6	2	2	1	1
TF: POLR2A	6	7	13	11	16	13	10	15	10
TF: POU2F2	2	1	1	2	2	1	0	2	0
TF: POU5F1	0	0	0	0	0	0	0	0	1
TF: PPARGC1A	0	0	0	0	0	0	0	0	1
TF: PRDM1	0	0	0	1	0	0	0	0	0
TF: RAD21	1	4	7	10	6	5	5	5	3
TF: RBBP5	1	1	4	1	4	4	0	1	0
TF: RCOR1	0	3	4	4	3	5	1	3	2
TF: RELA	1	1	3	3	3	5	1	2	4
TF: REST	0	1	4	3	4	6	2	4	2
TF: RFX5	0	0	1	2	2	1	1	2	0
TF: RUNX3	2	1	2	5	2	4	3	3	3
TF: RXRA	0	0	1	0	2	1	0	1	2
TF: SAP30	0	0	0	0	1	1	0	0	0
TF: SETDB1	3	2	3	5	4	0	5	4	1
TF: SIN3A	1	0	2	2	3	0	2	2	0
TF: SIN3AK20	0	1	2	3	3	1	0	2	1
TF: SIRT6	0	0	0	1	1	0	0	0	0
TF: SIX5	0	0	2	0	0	0	0	0	0
TF: SMARCA4	0	0	0	0	2	0	0	0	0
TF: SMARCB1	0	0	0	0	2	1	0	0	0
TF: SMARCC1	0	0	0	1	0	5	0	0	1
TF: SMARCC2	0	0	1	0	0	0	0	0	0
TF: SMC3	1	2	2	4	1	3	0	2	2
TF: SP1	3	0	2	3	2	3	0	2	3
TF: SP2	0	0	0	0	1	0	1	0	0
TF: SP4	0	0	2	0	2	0	0	0	1
TF: SPI1	4	5	5	3	3	1	3	6	3
TF: SRF	0	0	0	2	2	2	0	1	0
TF: STAT1	0	0	1	1	1	1	1	1	0
TF: STAT2	0	0	0	0	1	0	0	1	0
TF: STAT3	2	1	4	11	8	3	3	1	7
TF: STAT5A	1	0	2	3	4	0	1	1	0
TF: SUZ12	0	1	1	1	0	1	0	0	0
TF: TAF1	0	0	4	0	4	4	0	2	0
TF: TAF7	0	1	2	0	0	1	1	0	0
TF: TAL1	0	0	0	1	3	2	2	0	0
TF: TBL1XR1	0	0	2	1	3	3	1	0	1
TF: TBP	1	0	3	3	2	2	1	2	1
TF: TCF12	1	0	2	4	2	3	1	1	4
TF: TCF3	0	0	2	2	1	1	0	1	0
TF: TCF7L2	3	1	5	9	4	5	1	2	6
TF: TEAD4	2	3	3	2	4	4	1	3	6
TF: TFAP2A	0	0	2	2	1	0	2	0	1
TF: TFAP2C	0	0	2	1	1	2	1	1	2
TF: TRIM28	0	1	1	1	1	1	2	1	0
TF: UBTF	0	0	1	0	2	1	0	2	0
TF: USF1	0	2	3	7	2	4	1	0	2
TF: USF2	0	0	2	2	1	2	1	1	0
TF: WRNIP1	0	0	0	2	0	1	0	1	0
TF: YY1	2	1	4	2	7	4	2	5	3
TF: ZBTB33	0	0	2	2	2	1	0	0	0
TF: ZBTB7A	0	0	2	0	0	2	1	3	2
TF: ZEB1	0	1	0	0	0	0	0	0	0
TF: ZNF143	1	2	2	1	3	1	2	2	0
TF: ZNF217	1	0	0	2	1	1	0	1	1
TF: ZNF263	0	0	5	2	2	1	0	3	0
(C) Location: noncoding	0	0	0	0	0	0	0	0	0
Frame_Shift_Ins	0	0	0	0	0	0	0	0	0
In_Frame_Ins	0	0	0	0	0	0	0	0	0
TF: ZNF274	0	0	0	0	0	0	0	0	0
(C) Location: 5UTR	0	0	0	0	0	0	0	0	0
TF: FAM48A	0	0	0	0	0	0	0	0	0
TF: THAP1	0	0	0	0	0	0	0	0	0
In_Frame_Del	0	0	0	0	0	0	0	0	0
Frame_Shift_Del	0	0	0	0	0	0	0	0	0
TF: KDM5A	0	0	0	0	0	0	0	0	0

## Sheet: SNV Relative Counts
	M1	M2	M3	R1	R2	R3	S1	S2	S3
(C) Damaging	0	0.00203252	0	0	0	0	0	0	0.00131062
(C) Location: 3UTR	0	0	0	0	0	0	0.00168634	0.00167785	0
(C) Location: Downstream	0.0260116	0.0223577	0.0331858	0.022113	0.0187416	0.020155	0.0370995	0.0218121	0.0262123
(C) Location: Exon	0	0.00203252	0	0	0	0	0	0.00167785	0.00131062
(C) Location: Intron	0.0462428	0.0528455	0.0774336	0.0626536	0.0535475	0.0666667	0.0455312	0.0553691	0.068152
(C) Location: Upstream	0.0115607	0.0264228	0.0199115	0.0380835	0.021419	0.0248062	0.0151771	0.0318792	0.0262123
(C) Type: Atlas Only	0.0346821	0.0325203	0.0353982	0.0380835	0.0321285	0.0310078	0.0185497	0.0352349	0.0275229
(C) Type: Onco & Supressor	0.00578035	0.00203252	0.00442478	0.002457	0.00401606	0	0.00674536	0.00167785	0.00524246
(C) Type: Oncogene	0.0115607	0.0264228	0.00663717	0.014742	0.00937082	0.0139535	0.0118044	0.0151007	0.0131062
(C) Type: Tumor Supressor	0.0317919	0.0426829	0.0840708	0.0675676	0.0481928	0.0666667	0.0623946	0.0604027	0.0760157
Coding	0.017341	0.0101626	0.0176991	0.0159705	0.0160643	0.0356589	0.010118	0.0151007	0.00524246
Damaging	0.0144509	0.00609756	0.00221239	0.00614251	0.0120482	0.020155	0.0084317	0.00503356	0.00262123
Near Cancer Gene (C)	0.083815	0.103659	0.130531	0.12285	0.0937082	0.111628	0.0994941	0.112416	0.121887
Total Variants	1	1	1	1	1	1	1	1	1
Oncotator Familial Only	0.00867052	0.00406504	0.00663717	0.004914	0.0107095	0.00620155	0.00337268	0.00503356	0.00655308
Oncotator Mutsig Only	0.00289017	0.0142276	0.00884956	0.00859951	0.00937082	0.0139535	0.00674536	0.0268456	0.0196592
Oncotator Familial and Mutsig	0	0	0	0.0012285	0	0	0	0	0.00131062
3'UTR	0.00289017	0.0101626	0.00663717	0.00614251	0.00535475	0.00465116	0.010118	0.0100671	0.00262123
5'Flank	0.00867052	0.0162602	0.00663717	0.0036855	0.0120482	0.0124031	0.00674536	0.011745	0.0144168
5'UTR	0.00867052	0.00203252	0	0	0	0.00155039	0	0.00167785	0
IGR	0.676301	0.626016	0.634956	0.640049	0.614458	0.610853	0.623946	0.573826	0.609436
Intron	0.297688	0.333333	0.340708	0.339066	0.356091	0.353488	0.350759	0.389262	0.370904
Missense_Mutation	0.00578035	0.00406504	0.00221239	0.00737101	0.00803213	0.0108527	0.0084317	0.00671141	0.00131062
Nonsense_Mutation	0	0	0	0.0012285	0.00133869	0	0	0	0.00131062
RNA	0	0.00406504	0.00442478	0	0.00133869	0.00155039	0	0.00167785	0
Silent	0	0.00406504	0.00442478	0.002457	0	0.00465116	0	0.00503356	0
Splice_Site	0	0	0	0	0.00133869	0	0	0	0
DNAse iPSC	0.00578035	0.0101626	0.00663717	0.004914	0.00267738	0.00930233	0.00337268	0.00671141	0.00524246
CADD Phred > 15	0.0202312	0.0243902	0.0309735	0.0380835	0.0307898	0.0325581	0.0168634	0.0251678	0.0380079
TF: ARID3A	0.00578035	0.00203252	0.00442478	0.0012285	0.00401606	0.00310078	0.00168634	0.00167785	0.00131062
TF: ATF1	0	0	0.00442478	0.0012285	0.00133869	0	0.00168634	0	0
TF: ATF2	0	0	0.00221239	0.00614251	0.00267738	0.00310078	0	0.0033557	0.00131062
TF: ATF3	0	0	0.00442478	0.002457	0.00133869	0.00310078	0	0	0
TF: BACH1	0	0.00203252	0	0.002457	0.00133869	0	0.00168634	0	0
TF: BATF	0.00578035	0.00203252	0.00221239	0.0012285	0.00401606	0.00310078	0.00168634	0.00167785	0.00131062
TF: BCL11A	0.00289017	0	0	0.0036855	0.00133869	0	0	0	0.00131062
TF: BCL3	0	0	0.00221239	0.004914	0.00133869	0.00465116	0	0.00167785	0.00131062
TF: BCLAF1	0	0	0	0.0012285	0.00267738	0.00310078	0	0	0.00131062
TF: BHLHE40	0.00289017	0.00203252	0.00442478	0.0036855	0.00535475	0.00465116	0	0.00167785	0.00131062
TF: BRCA1	0	0	0	0.0012285	0.00133869	0	0	0	0
TF: CBX3	0	0.00203252	0.00442478	0	0.00803213	0.00310078	0.00168634	0.00167785	0.00262123
TF: CCNT2	0	0.00609756	0.00221239	0.002457	0.00401606	0.00310078	0	0.00671141	0.00131062
TF: CEBPB	0.00289017	0.00609756	0.00884956	0.014742	0.00803213	0.00465116	0.0118044	0.0151007	0.00655308
TF: CEBPD	0	0	0.00221239	0	0.00133869	0.00155039	0	0	0
TF: CHD1	0	0	0.00442478	0	0.00133869	0.00310078	0	0	0.00131062
TF: CHD2	0	0	0.00663717	0.0036855	0.00535475	0.00310078	0	0.0033557	0.00393185
TF: CREB1	0	0.00203252	0	0	0.00133869	0.00155039	0	0.00167785	0.00131062
TF: CTBP2	0	0	0.00442478	0	0.00267738	0	0	0	0.00131062
TF: CTCF	0.0144509	0.0121951	0.0154867	0.019656	0.0160643	0.0155039	0.0202361	0.0134228	0.0157274
TF: CTCFL	0	0.00203252	0.00221239	0.0012285	0.00133869	0	0	0	0
TF: E2F1	0.00578035	0	0.00221239	0	0.00267738	0.00155039	0	0.0033557	0.00131062
TF: E2F4	0	0	0.00884956	0.0012285	0	0.00155039	0	0.00167785	0
TF: E2F6	0	0.00203252	0.00884956	0.0012285	0.00401606	0.0108527	0	0.0033557	0.00131062
TF: EBF1	0	0	0.00221239	0.002457	0.00401606	0.00310078	0.00168634	0.0033557	0.00393185
TF: EGR1	0	0	0.00663717	0.0012285	0.00267738	0.00620155	0	0.00671141	0.00524246
TF: ELF1	0.00289017	0.00203252	0.00663717	0.0036855	0.00669344	0.00310078	0	0.0033557	0.00262123
TF: ELK1	0	0	0.00442478	0	0.00133869	0	0	0.00167785	0.00131062
TF: ELK4	0	0	0.00221239	0	0	0.00155039	0	0.00167785	0
TF: EP300	0.00578035	0.00203252	0.0154867	0.014742	0.00803213	0.0263566	0.00505902	0.0134228	0.00917431
TF: ESR1	0.00289017	0.00203252	0.00221239	0	0.00133869	0.00465116	0.00168634	0.00167785	0.00262123
TF: ESRRA	0	0	0	0	0	0	0	0	0.00131062
TF: ETS1	0	0	0.00884956	0	0.00267738	0.00465116	0	0.0033557	0
TF: EZH2	0	0.00203252	0.00884956	0.0012285	0.00401606	0.00155039	0.00168634	0	0.00393185
TF: FOS	0.0115607	0.00203252	0.0132743	0.019656	0.00937082	0.00775194	0.0118044	0.00838926	0.00655308
TF: FOSL1	0	0	0	0.0012285	0.00133869	0.00155039	0	0	0
TF: FOSL2	0	0	0.00663717	0.0036855	0.00401606	0.00155039	0.00168634	0.0033557	0.00393185
TF: FOXA1	0.0115607	0	0.00663717	0.00614251	0.00133869	0.00775194	0.00674536	0.00671141	0.00655308
TF: FOXA2	0.00289017	0	0.00221239	0.0036855	0	0.00620155	0	0.00167785	0.00131062
TF: FOXM1	0.00289017	0	0.00442478	0.004914	0.00401606	0	0.00168634	0.0033557	0.00131062
TF: FOXP2	0	0.00609756	0.00442478	0	0.00133869	0	0	0.0033557	0.00262123
TF: GABPA	0	0	0.00884956	0.0012285	0.00669344	0.00465116	0	0.00167785	0.00131062
TF: GATA1	0	0.00203252	0	0.0036855	0.00535475	0.00155039	0.00168634	0	0
TF: GATA2	0.00289017	0.00406504	0.0176991	0.00982801	0.00267738	0.00930233	0.00337268	0.00671141	0.00917431
TF: GATA3	0	0.00406504	0.00442478	0.00737101	0.00401606	0.00930233	0.00505902	0.0100671	0.00655308
TF: GTF2B	0	0	0	0	0	0	0	0.00167785	0
TF: GTF2F1	0	0	0.00221239	0.0012285	0.00267738	0.00155039	0	0.0033557	0.00131062
TF: HDAC1	0	0.00203252	0	0	0.00669344	0.00620155	0	0.00167785	0
TF: HDAC2	0.00289017	0	0.00663717	0	0.00267738	0.00465116	0	0.00167785	0.00393185
TF: HDAC6	0	0	0	0	0.00133869	0	0	0.00167785	0
TF: HDAC8	0	0	0	0	0	0	0	0.00167785	0
TF: HMGN3	0	0.00203252	0.00221239	0	0.00401606	0.00155039	0	0.0033557	0.00131062
TF: HNF4A	0.00289017	0.00203252	0.00221239	0.0012285	0.00401606	0.00310078	0.00168634	0.00167785	0.00262123
TF: HNF4G	0.00289017	0.00203252	0.00221239	0	0.00267738	0.00155039	0	0	0.00262123
TF: HSF1	0	0	0	0.0012285	0	0	0	0	0
TF: IKZF1	0	0	0	0.002457	0.00267738	0.00310078	0	0.00167785	0
TF: IRF1	0	0	0.00663717	0.0012285	0.00401606	0	0	0	0
TF: IRF4	0	0	0	0.002457	0.00267738	0.00310078	0	0	0
TF: JUN	0	0.00203252	0.0132743	0.00614251	0.00669344	0.00465116	0.00337268	0.00167785	0.00131062
TF: JUNB	0	0	0.00221239	0.002457	0.00267738	0.00310078	0.00168634	0	0.00131062
TF: JUND	0.00289017	0.00609756	0.0154867	0.014742	0.00937082	0.00775194	0.00505902	0.00167785	0.0078637
TF: KAP1	0.00867052	0.00406504	0.00663717	0.00737101	0.00669344	0.00620155	0.00505902	0.00167785	0.00393185
TF: KDM5B	0	0	0.00221239	0	0.00267738	0.00155039	0	0.0033557	0
TF: MAFF	0.00867052	0.00203252	0.00221239	0.0012285	0.00401606	0.00155039	0.00337268	0.00503356	0.0078637
TF: MAFK	0.00867052	0.00203252	0.0132743	0.0110565	0.0107095	0.00620155	0.00674536	0.00503356	0.0104849
TF: MAX	0.00289017	0.00406504	0.0154867	0.00737101	0.00803213	0.0139535	0.00337268	0.00671141	0.0078637
TF: MAZ	0.00289017	0.00203252	0.00663717	0.0036855	0.00803213	0.00620155	0.00168634	0.00671141	0.00262123
TF: MBD4	0	0	0	0.0012285	0.00133869	0	0	0.00167785	0
TF: MEF2A	0.00289017	0	0.00442478	0.0036855	0.00133869	0	0	0	0.00131062
TF: MEF2C	0	0	0	0.002457	0	0	0	0	0
TF: MTA3	0	0	0	0.0012285	0.00535475	0	0	0.00167785	0
TF: MXI1	0.00289017	0	0.00663717	0.0036855	0.00535475	0.00620155	0	0.0033557	0.00262123
TF: MYBL2	0	0	0.00442478	0.0012285	0.00267738	0.00465116	0	0	0.00262123
TF: MYC	0.00289017	0.00406504	0.0176991	0.0135135	0.00669344	0.0139535	0.00674536	0.011745	0.0078637
TF: NANOG	0	0	0	0.0012285	0	0	0	0	0.00262123
TF: NFATC1	0.00289017	0	0	0.0012285	0	0.00155039	0	0	0
TF: NFE2	0	0	0	0	0	0	0.00168634	0	0
TF: NFIC	0.00578035	0.00203252	0.00884956	0.00737101	0.00669344	0.0108527	0.00337268	0.00671141	0.00393185
TF: NFYA	0	0	0.00221239	0	0.00133869	0	0	0.00167785	0
TF: NFYB	0.00289017	0	0.00442478	0.0012285	0.00267738	0.00310078	0.00168634	0.00167785	0
TF: NR2C2	0	0	0	0	0.00133869	0.00155039	0	0	0
TF: NR2F2	0	0	0.00221239	0.002457	0.00535475	0.00310078	0.00168634	0	0
TF: NR3C1	0.00289017	0.00203252	0.00884956	0.0036855	0.00267738	0.00310078	0	0	0.00393185
TF: NRF1	0	0	0	0	0.00267738	0.00155039	0	0.00167785	0
TF: PAX5	0	0	0.00442478	0.002457	0.00133869	0.00155039	0	0.00167785	0.00131062
TF: PBX3	0	0	0	0.0012285	0.00133869	0.00155039	0	0	0
TF: PHF8	0	0	0.00221239	0	0.00267738	0.00310078	0	0.00503356	0
TF: PML	0.00289017	0.00203252	0.00442478	0.0012285	0.00803213	0.00310078	0.00337268	0.00167785	0.00131062
TF: POLR2A	0.017341	0.0142276	0.0287611	0.0135135	0.021419	0.020155	0.0168634	0.0251678	0.0131062
TF: POU2F2	0.00578035	0.00203252	0.00221239	0.002457	0.00267738	0.00155039	0	0.0033557	0
TF: POU5F1	0	0	0	0	0	0	0	0	0.00131062
TF: PPARGC1A	0	0	0	0	0	0	0	0	0.00131062
TF: PRDM1	0	0	0	0.0012285	0	0	0	0	0
TF: RAD21	0.00289017	0.00813008	0.0154867	0.012285	0.00803213	0.00775194	0.0084317	0.00838926	0.00393185
TF: RBBP5	0.00289017	0.00203252	0.00884956	0.0012285	0.00535475	0.00620155	0	0.00167785	0
TF: RCOR1	0	0.00609756	0.00884956	0.004914	0.00401606	0.00775194	0.00168634	0.00503356	0.00262123
TF: RELA	0.00289017	0.00203252	0.00663717	0.0036855	0.00401606	0.00775194	0.00168634	0.0033557	0.00524246
TF: REST	0	0.00203252	0.00884956	0.0036855	0.00535475	0.00930233	0.00337268	0.00671141	0.00262123
TF: RFX5	0	0	0.00221239	0.002457	0.00267738	0.00155039	0.00168634	0.0033557	0
TF: RUNX3	0.00578035	0.00203252	0.00442478	0.00614251	0.00267738	0.00620155	0.00505902	0.00503356	0.00393185
TF: RXRA	0	0	0.00221239	0	0.00267738	0.00155039	0	0.00167785	0.00262123
TF: SAP30	0	0	0	0	0.00133869	0.00155039	0	0	0
TF: SETDB1	0.00867052	0.00406504	0.00663717	0.00614251	0.00535475	0	0.0084317	0.00671141	0.00131062
TF: SIN3A	0.00289017	0	0.00442478	0.002457	0.00401606	0	0.00337268	0.0033557	0
TF: SIN3AK20	0	0.00203252	0.00442478	0.0036855	0.00401606	0.00155039	0	0.0033557	0.00131062
TF: SIRT6	0	0	0	0.0012285	0.00133869	0	0	0	0
TF: SIX5	0	0	0.00442478	0	0	0	0	0	0
TF: SMARCA4	0	0	0	0	0.00267738	0	0	0	0
TF: SMARCB1	0	0	0	0	0.00267738	0.00155039	0	0	0
TF: SMARCC1	0	0	0	0.0012285	0	0.00775194	0	0	0.00131062
TF: SMARCC2	0	0	0.00221239	0	0	0	0	0	0
TF: SMC3	0.00289017	0.00406504	0.00442478	0.004914	0.00133869	0.00465116	0	0.0033557	0.00262123
TF: SP1	0.00867052	0	0.00442478	0.0036855	0.00267738	0.00465116	0	0.0033557	0.00393185
TF: SP2	0	0	0	0	0.00133869	0	0.00168634	0	0
TF: SP4	0	0	0.00442478	0	0.00267738	0	0	0	0.00131062
TF: SPI1	0.0115607	0.0101626	0.0110619	0.0036855	0.00401606	0.00155039	0.00505902	0.0100671	0.00393185
TF: SRF	0	0	0	0.002457	0.00267738	0.00310078	0	0.00167785	0
TF: STAT1	0	0	0.00221239	0.0012285	0.00133869	0.00155039	0.00168634	0.00167785	0
TF: STAT2	0	0	0	0	0.00133869	0	0	0.00167785	0
TF: STAT3	0.00578035	0.00203252	0.00884956	0.0135135	0.0107095	0.00465116	0.00505902	0.00167785	0.00917431
TF: STAT5A	0.00289017	0	0.00442478	0.0036855	0.00535475	0	0.00168634	0.00167785	0
TF: SUZ12	0	0.00203252	0.00221239	0.0012285	0	0.00155039	0	0	0
TF: TAF1	0	0	0.00884956	0	0.00535475	0.00620155	0	0.0033557	0
TF: TAF7	0	0.00203252	0.00442478	0	0	0.00155039	0.00168634	0	0
TF: TAL1	0	0	0	0.0012285	0.00401606	0.00310078	0.00337268	0	0
TF: TBL1XR1	0	0	0.00442478	0.0012285	0.00401606	0.00465116	0.00168634	0	0.00131062
TF: TBP	0.00289017	0	0.00663717	0.0036855	0.00267738	0.00310078	0.00168634	0.0033557	0.00131062
TF: TCF12	0.00289017	0	0.00442478	0.004914	0.00267738	0.00465116	0.00168634	0.00167785	0.00524246
TF: TCF3	0	0	0.00442478	0.002457	0.00133869	0.00155039	0	0.00167785	0
TF: TCF7L2	0.00867052	0.00203252	0.0110619	0.0110565	0.00535475	0.00775194	0.00168634	0.0033557	0.0078637
TF: TEAD4	0.00578035	0.00609756	0.00663717	0.002457	0.00535475	0.00620155	0.00168634	0.00503356	0.0078637
TF: TFAP2A	0	0	0.00442478	0.002457	0.00133869	0	0.00337268	0	0.00131062
TF: TFAP2C	0	0	0.00442478	0.0012285	0.00133869	0.00310078	0.00168634	0.00167785	0.00262123
TF: TRIM28	0	0.00203252	0.00221239	0.0012285	0.00133869	0.00155039	0.00337268	0.00167785	0
TF: UBTF	0	0	0.00221239	0	0.00267738	0.00155039	0	0.0033557	0
TF: USF1	0	0.00406504	0.00663717	0.00859951	0.00267738	0.00620155	0.00168634	0	0.00262123
TF: USF2	0	0	0.00442478	0.002457	0.00133869	0.00310078	0.00168634	0.00167785	0
TF: WRNIP1	0	0	0	0.002457	0	0.00155039	0	0.00167785	0
TF: YY1	0.00578035	0.00203252	0.00884956	0.002457	0.00937082	0.00620155	0.00337268	0.00838926	0.00393185
TF: ZBTB33	0	0	0.00442478	0.002457	0.00267738	0.00155039	0	0	0
TF: ZBTB7A	0	0	0.00442478	0	0	0.00310078	0.00168634	0.00503356	0.00262123
TF: ZEB1	0	0.00203252	0	0	0	0	0	0	0
TF: ZNF143	0.00289017	0.00406504	0.00442478	0.0012285	0.00401606	0.00155039	0.00337268	0.0033557	0
TF: ZNF217	0.00289017	0	0	0.002457	0.00133869	0.00155039	0	0.00167785	0.00131062
TF: ZNF263	0	0	0.0110619	0.002457	0.00267738	0.00155039	0	0.00503356	0

## Sheet: Insertion Counts
	M1	M2	M3	R1	R2	R3	S1	S2	S3
(C) Damaging	0	0	0	0	0	0	0	0	0
(C) Location: 3UTR	0	2	0	0	1	0	0	0	0
(C) Location: 5UTR	0	1	0	0	0	0	0	0	0
(C) Location: Downstream	3	4	1	2	0	0	0	0	0
(C) Location: Exon	0	0	0	0	1	0	1	0	0
(C) Location: Intron	9	11	7	1	6	5	3	2	7
(C) Location: Upstream	6	1	1	1	1	2	1	3	3
(C) Location: noncoding	0	1	0	0	0	0	0	0	0
(C) Type: Atlas Only	3	1	2	0	3	6	0	3	1
(C) Type: Onco & Supressor	1	1	0	0	0	0	0	0	0
(C) Type: Oncogene	5	4	3	1	3	1	0	1	1
(C) Type: Tumor Supressor	9	14	4	3	3	0	5	1	8
Coding	10	6	0	0	4	0	3	0	1
Damaging	0	0	0	0	0	0	0	0	0
Near Cancer Gene (C)	18	20	9	4	9	7	5	5	10
Total Variants	170	136	53	63	71	40	85	55	78
Oncotator Familial Only	2	0	0	0	1	0	1	1	1
Oncotator Mutsig Only	1	2	0	0	0	0	0	0	0
Oncotator Familial and Mutsig	0	0	0	0	0	0	0	0	1
3'UTR	11	11	2	0	4	0	4	1	0
5'Flank	7	0	2	1	1	1	2	2	1
5'UTR	6	2	0	0	0	0	1	0	0
Frame_Shift_Ins	4	2	0	0	3	0	3	0	1
IGR	83	75	27	36	32	29	38	30	43
In_Frame_Ins	0	1	0	0	1	0	0	0	0
Intron	59	45	22	26	30	10	37	22	33
DNAse iPSC	5	1	0	0	3	0	1	0	2
TF: ARID3A	0	0	0	0	2	0	0	0	1
TF: ATF2	3	0	0	0	3	0	1	1	2
TF: ATF3	0	2	2	0	0	0	0	0	0
TF: BACH1	0	0	0	0	0	1	0	0	0
TF: BATF	0	0	0	0	0	1	0	0	1
TF: BCL11A	1	0	0	0	1	0	0	0	0
TF: BCL3	0	0	0	0	1	0	0	0	0
TF: BCLAF1	0	0	0	0	0	0	1	0	0
TF: BHLHE40	0	0	0	0	4	1	1	0	0
TF: BRCA1	0	0	0	0	1	0	0	0	0
TF: CBX3	1	0	0	0	3	0	1	0	0
TF: CCNT2	0	1	0	0	2	1	2	0	0
TF: CEBPB	3	2	0	1	6	0	0	1	1
TF: CEBPD	0	1	2	0	0	0	1	0	0
TF: CHD1	0	1	0	0	0	0	2	0	0
TF: CHD2	0	1	0	0	4	1	1	0	0
TF: CREB1	0	0	0	0	2	1	0	0	0
TF: CTBP2	6	0	0	0	0	0	1	0	0
TF: CTCF	9	3	2	2	4	0	3	0	1
TF: E2F1	0	2	1	0	4	0	2	0	0
TF: E2F4	0	0	0	0	3	0	0	0	0
TF: E2F6	7	0	0	0	5	1	1	0	0
TF: EBF1	0	5	0	0	1	1	0	0	0
TF: EGR1	0	1	0	0	1	0	2	0	0
TF: ELF1	0	1	1	0	1	0	1	0	0
TF: ELK1	0	0	0	0	1	0	0	0	0
TF: ELK4	0	1	0	0	1	0	0	0	0
TF: EP300	4	5	1	0	7	1	2	1	1
TF: ESR1	5	0	0	0	0	0	0	0	0
TF: ETS1	0	0	0	0	1	0	0	0	0
TF: EZH2	8	5	2	0	3	0	1	0	0
TF: FAM48A	0	0	0	0	0	0	1	0	0
TF: FOS	0	1	2	0	1	2	0	0	0
TF: FOSL2	0	0	0	0	1	2	0	0	0
TF: FOXA1	1	2	0	0	2	0	1	0	0
TF: FOXA2	0	0	0	0	1	0	1	0	0
TF: FOXM1	0	2	0	0	0	0	1	0	0
TF: FOXP2	1	0	0	0	1	1	2	0	0
TF: GABPA	0	2	0	0	0	0	1	0	0
TF: GATA1	0	0	0	0	0	1	1	0	0
TF: GATA2	3	3	0	0	3	0	1	1	1
TF: GATA3	3	3	0	0	1	0	0	0	0
TF: GTF2F1	1	1	0	0	0	0	0	0	0
TF: HDAC1	0	1	0	0	0	0	1	0	0
TF: HDAC2	0	0	1	0	4	0	1	0	2
TF: HMGN3	1	1	2	0	1	0	2	0	0
TF: HNF4A	0	0	2	0	1	0	1	0	0
TF: HNF4G	0	0	0	0	0	0	1	0	0
TF: IKZF1	0	0	0	0	0	0	1	0	1
TF: IRF1	0	0	1	0	2	1	0	0	1
TF: IRF4	0	0	0	0	0	0	1	0	0
TF: JUN	0	1	2	0	1	2	0	0	0
TF: JUNB	0	0	0	0	0	0	1	0	0
TF: JUND	1	1	1	0	1	4	1	0	1
TF: KAP1	4	2	0	0	0	0	0	0	0
TF: KDM5B	1	1	1	0	1	0	2	0	0
TF: MAFF	0	1	0	0	0	3	1	0	0
TF: MAFK	0	1	0	0	2	4	1	0	1
TF: MAX	9	3	2	0	5	1	1	0	1
TF: MAZ	8	1	2	0	5	1	3	1	0
TF: MEF2A	0	1	0	0	0	0	1	0	1
TF: MTA3	1	0	0	0	0	0	1	0	0
TF: MXI1	1	0	2	0	5	0	1	0	0
TF: MYBL2	0	0	0	0	0	0	1	0	0
TF: MYC	8	3	1	0	6	1	2	0	1
TF: NANOG	1	0	0	0	0	0	0	0	0
TF: NFATC1	0	0	1	0	0	0	0	0	0
TF: NFE2	0	0	0	0	0	1	0	0	0
TF: NFIC	1	0	0	0	0	0	1	1	1
TF: NFYA	0	0	0	0	1	0	0	0	0
TF: NFYB	0	1	0	0	1	0	0	0	0
TF: NR2F2	1	0	0	0	0	0	0	0	0
TF: NR3C1	1	1	0	0	2	0	1	0	0
TF: NRF1	0	1	0	0	0	0	0	0	0
TF: PAX5	0	0	0	0	0	1	1	0	1
TF: PHF8	1	1	3	0	1	1	2	0	0
TF: PML	1	2	0	0	0	0	1	0	0
TF: POLR2A	14	6	5	0	8	1	7	1	2
TF: POU2F2	0	0	0	0	1	0	1	0	1
TF: POU5F1	1	0	0	0	0	0	0	0	0
TF: RAD21	3	1	0	1	1	0	3	2	1
TF: RBBP5	0	1	1	0	5	0	3	0	0
TF: RCOR1	0	1	0	0	4	0	1	1	0
TF: RELA	0	0	2	0	4	1	2	0	1
TF: REST	0	2	3	0	1	1	3	0	0
TF: RUNX3	0	1	0	0	0	0	0	1	1
TF: RXRA	0	0	0	0	0	0	1	0	0
TF: SAP30	6	0	0	0	1	0	1	0	0
TF: SETDB1	0	0	1	0	0	1	0	0	0
TF: SIN3A	4	1	0	0	0	0	1	0	0
TF: SIN3AK20	1	1	3	0	6	0	3	0	0
TF: SIX5	0	0	0	0	1	0	0	0	0
TF: SMARCA4	0	0	0	0	0	1	2	0	0
TF: SMARCB1	1	0	1	0	0	1	1	0	1
TF: SMARCC1	0	1	1	0	0	0	1	0	0
TF: SMC3	0	0	0	0	4	0	0	0	0
TF: SP1	1	0	0	0	2	0	2	0	0
TF: SP4	0	1	0	0	0	0	0	0	0
TF: SPI1	6	0	0	0	0	0	0	0	0
TF: SRF	0	1	0	0	1	0	0	0	0
TF: STAT1	0	1	1	0	0	0	1	0	0
TF: STAT3	0	0	0	0	1	0	0	0	0
TF: SUZ12	0	1	0	0	0	0	0	0	0
TF: TAF1	2	3	3	0	2	1	3	0	0
TF: TAF7	0	1	0	0	1	1	0	0	0
TF: TAL1	0	0	0	0	0	0	1	0	0
TF: TBL1XR1	0	1	0	0	1	0	1	0	0
TF: TBP	9	0	2	0	1	1	2	0	1
TF: TCF12	2	1	0	0	4	1	0	0	0
TF: TCF3	0	0	0	0	0	0	1	0	0
TF: TCF7L2	9	2	2	2	4	0	1	0	0
TF: TEAD4	0	1	0	0	1	0	0	1	2
TF: TFAP2A	1	1	0	0	2	0	1	0	0
TF: TFAP2C	1	1	0	0	2	0	1	0	0
TF: THAP1	1	0	0	0	0	0	0	0	0
TF: TRIM28	0	0	0	0	0	0	0	0	1
TF: UBTF	5	3	1	0	1	1	2	0	0
TF: USF1	1	1	2	0	1	0	0	0	0
TF: USF2	0	0	2	0	0	0	0	0	0
TF: YY1	8	4	4	0	3	1	4	0	0
TF: ZBTB7A	3	0	0	0	1	1	1	0	0
TF: ZNF143	0	0	0	0	0	0	1	0	0
TF: ZNF263	4	1	3	1	0	1	0	0	0
TF: ZNF274	0	0	0	0	1	0	1	0	0
TF: ESRRA	0	0	0	0	0	0	0	0	0
TF: CTCFL	0	0	0	0	0	0	0	0	0
Splice_Site	0	0	0	0	0	0	0	0	0
TF: ZBTB33	0	0	0	0	0	0	0	0	0
TF: PPARGC1A	0	0	0	0	0	0	0	0	0
TF: NR2C2	0	0	0	0	0	0	0	0	0
Frame_Shift_Del	0	0	0	0	0	0	0	0	0
TF: STAT5A	0	0	0	0	0	0	0	0	0
TF: GTF2B	0	0	0	0	0	0	0	0	0
TF: ATF1	0	0	0	0	0	0	0	0	0
TF: SP2	0	0	0	0	0	0	0	0	0
TF: KDM5A	0	0	0	0	0	0	0	0	0
Silent	0	0	0	0	0	0	0	0	0
TF: ZEB1	0	0	0	0	0	0	0	0	0
CADD Phred > 15	0	0	0	0	0	0	0	0	0
TF: PBX3	0	0	0	0	0	0	0	0	0
In_Frame_Del	0	0	0	0	0	0	0	0	0
TF: HSF1	0	0	0	0	0	0	0	0	0
TF: HDAC8	0	0	0	0	0	0	0	0	0
TF: ZNF217	0	0	0	0	0	0	0	0	0
TF: STAT2	0	0	0	0	0	0	0	0	0
TF: HDAC6	0	0	0	0	0	0	0	0	0
TF: RFX5	0	0	0	0	0	0	0	0	0
TF: FOSL1	0	0	0	0	0	0	0	0	0
TF: SMARCC2	0	0	0	0	0	0	0	0	0
TF: MBD4	0	0	0	0	0	0	0	0	0
TF: MEF2C	0	0	0	0	0	0	0	0	0
RNA	0	0	0	0	0	0	0	0	0
TF: SIRT6	0	0	0	0	0	0	0	0	0
TF: PRDM1	0	0	0	0	0	0	0	0	0
Missense_Mutation	0	0	0	0	0	0	0	0	0
Nonsense_Mutation	0	0	0	0	0	0	0	0	0
TF: WRNIP1	0	0	0	0	0	0	0	0	0

## Sheet: Deletion Counts
	M1	M2	M3	R1	R2	R3	S1	S2	S3
(C) Damaging	0	0	0	0	0	0	0	0	0
(C) Location: 3UTR	4	1	0	1	0	0	0	0	0
(C) Location: 5UTR	0	1	0	0	0	0	0	0	0
(C) Location: Downstream	5	6	1	0	3	2	2	0	1
(C) Location: Exon	2	0	0	0	1	0	0	0	0
(C) Location: Intron	7	6	1	2	4	2	4	1	1
(C) Location: Upstream	6	4	2	1	2	3	1	4	2
(C) Type: Atlas Only	7	4	1	2	3	3	3	2	1
(C) Type: Onco & Supressor	1	0	0	0	0	2	0	0	1
(C) Type: Oncogene	4	4	1	0	2	1	0	2	0
(C) Type: Tumor Supressor	12	10	2	2	5	1	4	1	2
Coding	11	5	1	3	4	1	3	0	0
Damaging	0	0	0	0	0	0	0	0	0
Near Cancer Gene (C)	24	18	4	4	10	7	7	5	4
Total Variants	155	159	64	77	66	61	85	57	87
Oncotator Familial Only	1	1	0	0	3	1	2	0	1
Oncotator Mutsig Only	2	1	0	1	1	2	2	0	0
Oncotator Familial and Mutsig	0	0	0	0	0	0	0	0	0
3'UTR	10	22	0	2	1	0	5	1	0
5'Flank	1	2	0	2	2	0	2	0	3
5'UTR	6	5	0	0	0	0	1	0	0
Frame_Shift_Del	3	2	0	0	2	0	1	0	0
IGR	85	74	43	40	30	37	40	32	53
In_Frame_Del	2	1	0	0	1	0	1	0	0
Intron	47	53	21	33	30	23	35	24	30
RNA	1	0	0	0	0	1	0	0	0
Splice_Site	0	0	0	0	0	0	0	0	1
DNAse iPSC	3	4	0	0	1	0	1	0	1
TF: ARID3A	0	0	0	0	1	0	0	0	0
TF: ATF1	0	0	0	0	0	1	0	0	0
TF: ATF2	2	3	0	0	1	0	2	0	0
TF: ATF3	1	2	0	0	0	0	1	0	0
TF: BACH1	0	1	0	0	0	0	0	0	0
TF: BATF	0	0	0	0	0	1	2	0	0
TF: BCL11A	0	0	0	0	1	0	0	0	0
TF: BCL3	0	1	0	0	1	0	2	0	0
TF: BCLAF1	0	1	0	0	0	0	0	0	0
TF: BHLHE40	1	0	0	0	2	0	1	0	0
TF: BRCA1	0	1	0	0	1	0	1	0	0
TF: CBX3	0	0	0	0	2	0	0	1	1
TF: CCNT2	3	2	0	0	2	1	2	0	0
TF: CEBPB	2	4	1	0	1	0	0	2	1
TF: CEBPD	0	0	0	0	0	0	0	1	0
TF: CHD1	3	1	0	0	0	0	2	0	1
TF: CHD2	0	4	0	0	2	0	1	0	0
TF: CREB1	3	1	0	0	2	0	2	0	0
TF: CTBP2	2	1	0	0	0	0	2	0	0
TF: CTCF	13	4	0	0	2	0	6	0	1
TF: CTCFL	0	0	0	0	0	0	0	0	1
TF: E2F1	1	2	0	0	2	0	2	0	1
TF: E2F4	0	0	0	0	1	0	0	0	1
TF: E2F6	3	0	0	0	4	0	0	0	1
TF: EBF1	0	2	0	0	1	0	1	0	0
TF: EGR1	1	0	0	0	1	0	2	0	1
TF: ELF1	1	1	0	0	1	0	3	0	0
TF: ELK1	0	1	0	0	1	0	1	0	0
TF: ELK4	0	1	0	0	1	0	0	0	0
TF: EP300	7	6	0	0	2	1	1	1	1
TF: ESR1	2	0	0	0	0	0	0	0	0
TF: ESRRA	1	0	0	0	0	0	0	0	0
TF: ETS1	0	0	0	0	1	0	0	0	0
TF: EZH2	5	5	0	0	1	1	1	0	0
TF: FOS	3	6	1	0	0	2	0	0	2
TF: FOSL1	1	0	0	0	0	0	0	0	0
TF: FOSL2	0	2	0	0	0	0	0	0	0
TF: FOXA1	0	2	0	1	1	0	0	0	0
TF: FOXA2	0	0	0	1	0	0	0	0	0
TF: FOXM1	1	5	0	0	0	0	1	0	0
TF: FOXP2	1	0	0	0	1	0	3	0	0
TF: GABPA	1	1	0	0	0	0	1	0	0
TF: GATA1	0	2	0	0	1	0	1	0	0
TF: GATA2	3	7	2	0	3	2	0	0	0
TF: GATA3	3	3	1	1	2	0	0	0	0
TF: GTF2F1	1	5	0	0	0	0	1	0	0
TF: HDAC1	1	2	0	0	0	0	2	0	0
TF: HDAC2	0	1	0	0	2	0	0	0	0
TF: HMGN3	3	1	0	0	1	0	2	0	1
TF: HNF4A	1	0	0	0	0	0	0	0	0
TF: IKZF1	1	0	0	0	0	0	1	0	0
TF: IRF1	0	0	0	0	2	0	0	0	1
TF: JUN	3	2	1	0	0	1	0	1	0
TF: JUNB	0	1	0	0	0	0	0	0	0
TF: JUND	0	3	1	0	0	0	0	0	2
TF: KAP1	3	3	0	0	1	0	1	1	1
TF: KDM5A	0	0	0	0	0	0	1	0	0
TF: KDM5B	2	1	0	0	1	0	3	0	1
TF: MAFF	0	2	0	0	1	0	0	0	0
TF: MAFK	0	4	0	0	1	0	1	0	0
TF: MAX	3	4	0	0	3	0	1	1	1
TF: MAZ	3	3	0	0	3	0	3	0	1
TF: MEF2A	0	1	0	0	0	0	1	0	0
TF: MEF2C	1	0	0	0	0	0	0	0	0
TF: MTA3	0	0	0	0	0	0	2	0	0
TF: MXI1	2	1	0	0	3	0	0	0	0
TF: MYBL2	0	0	0	0	0	0	1	0	0
TF: MYC	4	2	0	0	4	0	4	1	1
TF: NFIC	0	0	0	0	0	0	3	0	0
TF: NFYA	0	0	0	0	1	0	1	0	1
TF: NFYB	0	0	0	0	1	0	0	0	1
TF: NR2F2	0	0	0	0	0	1	0	0	0
TF: NR3C1	3	2	0	0	1	0	2	0	0
TF: PBX3	0	0	0	0	0	0	1	0	1
TF: PHF8	1	1	0	0	1	0	3	0	1
TF: PML	1	3	0	0	1	1	2	0	0
TF: POLR2A	13	12	0	1	6	0	9	1	1
TF: POU2F2	0	1	0	0	0	0	0	0	0
TF: RAD21	12	3	0	1	1	0	4	2	0
TF: RBBP5	3	3	0	0	3	0	3	0	0
TF: RCOR1	0	4	0	0	2	0	0	0	0
TF: RELA	0	0	0	0	2	0	4	0	0
TF: REST	4	6	0	0	1	0	4	0	1
TF: RFX5	0	1	0	0	0	0	1	0	0
TF: RUNX3	1	1	0	0	0	1	1	0	0
TF: SAP30	1	0	0	0	1	0	2	0	0
TF: SETDB1	0	0	3	1	1	0	0	1	0
TF: SIN3A	4	2	0	0	0	0	3	0	0
TF: SIN3AK20	4	4	0	0	3	0	4	0	0
TF: SIX5	1	0	0	0	1	0	0	0	0
TF: SMARCA4	0	0	0	0	1	0	2	0	0
TF: SMARCB1	3	0	0	0	0	0	1	0	0
TF: SMARCC1	0	0	0	0	0	0	1	0	0
TF: SMC3	1	0	0	0	2	0	1	0	0
TF: SP1	0	0	0	0	2	0	0	0	0
TF: SP4	0	1	0	0	0	0	0	0	0
TF: SPI1	1	0	0	0	0	0	1	0	0
TF: SRF	0	1	0	0	1	0	0	0	0
TF: STAT1	0	1	0	0	0	0	0	0	0
TF: STAT3	0	2	1	0	0	0	0	0	1
TF: STAT5A	0	2	0	0	0	1	0	0	0
TF: SUZ12	0	3	0	0	0	0	0	0	0
TF: TAF1	5	5	0	0	2	0	4	0	0
TF: TAF7	0	1	0	0	1	0	1	0	0
TF: TAL1	0	0	0	0	0	0	2	0	0
TF: TBL1XR1	0	1	0	0	1	1	1	0	0
TF: TBP	4	2	0	0	1	0	2	0	0
TF: TCF12	0	2	0	0	2	0	1	0	1
TF: TCF3	1	0	0	0	0	0	0	0	0
TF: TCF7L2	7	5	0	1	2	0	3	0	1
TF: TEAD4	0	1	0	0	1	0	0	0	0
TF: TFAP2A	1	2	0	0	1	0	3	0	0
TF: TFAP2C	1	2	0	0	1	1	3	0	0
TF: THAP1	1	0	0	0	0	0	0	0	0
TF: UBTF	1	1	0	0	1	0	3	0	0
TF: USF1	1	2	0	0	1	0	0	0	1
TF: USF2	0	0	0	0	0	0	0	1	0
TF: YY1	5	8	1	0	3	0	3	0	0
TF: ZBTB7A	1	0	0	0	1	0	0	0	1
TF: ZNF143	2	0	0	0	0	0	2	0	0
TF: ZNF217	1	0	0	0	0	0	0	0	0
TF: ZNF263	6	2	0	0	0	0	1	0	0
TF: ZNF274	0	0	0	0	1	0	0	0	0
Frame_Shift_Ins	0	0	0	0	0	0	0	0	0
TF: ZBTB33	0	0	0	0	0	0	0	0	0
TF: FAM48A	0	0	0	0	0	0	0	0	0
TF: PPARGC1A	0	0	0	0	0	0	0	0	0
TF: IRF4	0	0	0	0	0	0	0	0	0
TF: NR2C2	0	0	0	0	0	0	0	0	0
TF: GTF2B	0	0	0	0	0	0	0	0	0
TF: RXRA	0	0	0	0	0	0	0	0	0
TF: SP2	0	0	0	0	0	0	0	0	0
TF: NANOG	0	0	0	0	0	0	0	0	0
TF: PRDM1	0	0	0	0	0	0	0	0	0
TF: PAX5	0	0	0	0	0	0	0	0	0
(C) Location: noncoding	0	0	0	0	0	0	0	0	0
Silent	0	0	0	0	0	0	0	0	0
TF: NRF1	0	0	0	0	0	0	0	0	0
TF: ZEB1	0	0	0	0	0	0	0	0	0
TF: NFATC1	0	0	0	0	0	0	0	0	0
CADD Phred > 15	0	0	0	0	0	0	0	0	0
TF: NFE2	0	0	0	0	0	0	0	0	0
TF: HSF1	0	0	0	0	0	0	0	0	0
TF: HDAC8	0	0	0	0	0	0	0	0	0
In_Frame_Ins	0	0	0	0	0	0	0	0	0
TF: HNF4G	0	0	0	0	0	0	0	0	0
TF: STAT2	0	0	0	0	0	0	0	0	0
TF: HDAC6	0	0	0	0	0	0	0	0	0
TF: POU5F1	0	0	0	0	0	0	0	0	0
TF: SMARCC2	0	0	0	0	0	0	0	0	0
TF: MBD4	0	0	0	0	0	0	0	0	0
TF: SIRT6	0	0	0	0	0	0	0	0	0
Missense_Mutation	0	0	0	0	0	0	0	0	0
TF: TRIM28	0	0	0	0	0	0	0	0	0
Nonsense_Mutation	0	0	0	0	0	0	0	0	0
TF: WRNIP1	0	0	0	0	0	0	0	0	0

## Sheet: InDel Counts
	M1	M2	M3	R1	R2	R3	S1	S2	S3
(C) Damaging	0	0	0	0	0	0	0	0	0
(C) Location: 3UTR	4	3	0	1	1	0	0	0	0
(C) Location: 5UTR	0	2	0	0	0	0	0	0	0
(C) Location: Downstream	8	10	2	2	3	2	2	0	1
(C) Location: Exon	2	0	0	0	2	0	1	0	0
(C) Location: Intron	16	17	8	3	10	7	7	3	8
(C) Location: Upstream	12	5	3	2	3	5	2	7	5
(C) Location: noncoding	0	1	0	0	0	0	0	0	0
(C) Type: Atlas Only	10	5	3	2	6	9	3	5	2
(C) Type: Onco & Supressor	2	1	0	0	0	2	0	0	1
(C) Type: Oncogene	9	8	4	1	5	2	0	3	1
(C) Type: Tumor Supressor	21	24	6	5	8	1	9	2	10
3'UTR	21	33	2	2	5	0	9	2	0
5'Flank	8	2	2	3	3	1	4	2	4
5'UTR	12	7	0	0	0	0	2	0	0
CADD Phred > 15	0	0	0	0	0	0	0	0	0
Coding	21	11	1	3	8	1	6	0	1
DNAse iPSC	8	5	0	0	4	0	2	0	3
Damaging	0	0	0	0	0	0	0	0	0
Frame_Shift_Del	3	2	0	0	2	0	1	0	0
Frame_Shift_Ins	4	2	0	0	3	0	3	0	1
IGR	168	149	70	76	62	66	78	62	96
In_Frame_Del	2	1	0	0	1	0	1	0	0
In_Frame_Ins	0	1	0	0	1	0	0	0	0
Intron	106	98	43	59	60	33	72	46	63
Missense_Mutation	0	0	0	0	0	0	0	0	0
Near Cancer Gene (C)	42	38	13	8	19	14	12	10	14
Nonsense_Mutation	0	0	0	0	0	0	0	0	0
Oncotator Familial Only	3	1	0	0	4	1	3	1	2
Oncotator Familial and Mutsig	0	0	0	0	0	0	0	0	1
Oncotator Mutsig Only	3	3	0	1	1	2	2	0	0
RNA	1	0	0	0	0	1	0	0	0
Silent	0	0	0	0	0	0	0	0	0
Splice_Site	0	0	0	0	0	0	0	0	1
TF: ARID3A	0	0	0	0	3	0	0	0	1
TF: ATF1	0	0	0	0	0	1	0	0	0
TF: ATF2	5	3	0	0	4	0	3	1	2
TF: ATF3	1	4	2	0	0	0	1	0	0
TF: BACH1	0	1	0	0	0	1	0	0	0
TF: BATF	0	0	0	0	0	2	2	0	1
TF: BCL11A	1	0	0	0	2	0	0	0	0
TF: BCL3	0	1	0	0	2	0	2	0	0
TF: BCLAF1	0	1	0	0	0	0	1	0	0
TF: BHLHE40	1	0	0	0	6	1	2	0	0
TF: BRCA1	0	1	0	0	2	0	1	0	0
TF: CBX3	1	0	0	0	5	0	1	1	1
TF: CCNT2	3	3	0	0	4	2	4	0	0
TF: CEBPB	5	6	1	1	7	0	0	3	2
TF: CEBPD	0	1	2	0	0	0	1	1	0
TF: CHD1	3	2	0	0	0	0	4	0	1
TF: CHD2	0	5	0	0	6	1	2	0	0
TF: CREB1	3	1	0	0	4	1	2	0	0
TF: CTBP2	8	1	0	0	0	0	3	0	0
TF: CTCF	22	7	2	2	6	0	9	0	2
TF: CTCFL	0	0	0	0	0	0	0	0	1
TF: E2F1	1	4	1	0	6	0	4	0	1
TF: E2F4	0	0	0	0	4	0	0	0	1
TF: E2F6	10	0	0	0	9	1	1	0	1
TF: EBF1	0	7	0	0	2	1	1	0	0
TF: EGR1	1	1	0	0	2	0	4	0	1
TF: ELF1	1	2	1	0	2	0	4	0	0
TF: ELK1	0	1	0	0	2	0	1	0	0
TF: ELK4	0	2	0	0	2	0	0	0	0
TF: EP300	11	11	1	0	9	2	3	2	2
TF: ESR1	7	0	0	0	0	0	0	0	0
TF: ESRRA	1	0	0	0	0	0	0	0	0
TF: ETS1	0	0	0	0	2	0	0	0	0
TF: EZH2	13	10	2	0	4	1	2	0	0
TF: FAM48A	0	0	0	0	0	0	1	0	0
TF: FOS	3	7	3	0	1	4	0	0	2
TF: FOSL1	1	0	0	0	0	0	0	0	0
TF: FOSL2	0	2	0	0	1	2	0	0	0
TF: FOXA1	1	4	0	1	3	0	1	0	0
TF: FOXA2	0	0	0	1	1	0	1	0	0
TF: FOXM1	1	7	0	0	0	0	2	0	0
TF: FOXP2	2	0	0	0	2	1	5	0	0
TF: GABPA	1	3	0	0	0	0	2	0	0
TF: GATA1	0	2	0	0	1	1	2	0	0
TF: GATA2	6	10	2	0	6	2	1	1	1
TF: GATA3	6	6	1	1	3	0	0	0	0
TF: GTF2B	0	0	0	0	0	0	0	0	0
TF: GTF2F1	2	6	0	0	0	0	1	0	0
TF: HDAC1	1	3	0	0	0	0	3	0	0
TF: HDAC2	0	1	1	0	6	0	1	0	2
TF: HDAC6	0	0	0	0	0	0	0	0	0
TF: HDAC8	0	0	0	0	0	0	0	0	0
TF: HMGN3	4	2	2	0	2	0	4	0	1
TF: HNF4A	1	0	2	0	1	0	1	0	0
TF: HNF4G	0	0	0	0	0	0	1	0	0
TF: HSF1	0	0	0	0	0	0	0	0	0
TF: IKZF1	1	0	0	0	0	0	2	0	1
TF: IRF1	0	0	1	0	4	1	0	0	2
TF: IRF4	0	0	0	0	0	0	1	0	0
TF: JUN	3	3	3	0	1	3	0	1	0
TF: JUNB	0	1	0	0	0	0	1	0	0
TF: JUND	1	4	2	0	1	4	1	0	3
TF: KAP1	7	5	0	0	1	0	1	1	1
TF: KDM5A	0	0	0	0	0	0	1	0	0
TF: KDM5B	3	2	1	0	2	0	5	0	1
TF: MAFF	0	3	0	0	1	3	1	0	0
TF: MAFK	0	5	0	0	3	4	2	0	1
TF: MAX	12	7	2	0	8	1	2	1	2
TF: MAZ	11	4	2	0	8	1	6	1	1
TF: MBD4	0	0	0	0	0	0	0	0	0
TF: MEF2A	0	2	0	0	0	0	2	0	1
TF: MEF2C	1	0	0	0	0	0	0	0	0
TF: MTA3	1	0	0	0	0	0	3	0	0
TF: MXI1	3	1	2	0	8	0	1	0	0
TF: MYBL2	0	0	0	0	0	0	2	0	0
TF: MYC	12	5	1	0	10	1	6	1	2
TF: NANOG	1	0	0	0	0	0	0	0	0
TF: NFATC1	0	0	1	0	0	0	0	0	0
TF: NFE2	0	0	0	0	0	1	0	0	0
TF: NFIC	1	0	0	0	0	0	4	1	1
TF: NFYA	0	0	0	0	2	0	1	0	1
TF: NFYB	0	1	0	0	2	0	0	0	1
TF: NR2C2	0	0	0	0	0	0	0	0	0
TF: NR2F2	1	0	0	0	0	1	0	0	0
TF: NR3C1	4	3	0	0	3	0	3	0	0
TF: NRF1	0	1	0	0	0	0	0	0	0
TF: PAX5	0	0	0	0	0	1	1	0	1
TF: PBX3	0	0	0	0	0	0	1	0	1
TF: PHF8	2	2	3	0	2	1	5	0	1
TF: PML	2	5	0	0	1	1	3	0	0
TF: POLR2A	27	18	5	1	14	1	16	2	3
TF: POU2F2	0	1	0	0	1	0	1	0	1
TF: POU5F1	1	0	0	0	0	0	0	0	0
TF: PPARGC1A	0	0	0	0	0	0	0	0	0
TF: PRDM1	0	0	0	0	0	0	0	0	0
TF: RAD21	15	4	0	2	2	0	7	4	1
TF: RBBP5	3	4	1	0	8	0	6	0	0
TF: RCOR1	0	5	0	0	6	0	1	1	0
TF: RELA	0	0	2	0	6	1	6	0	1
TF: REST	4	8	3	0	2	1	7	0	1
TF: RFX5	0	1	0	0	0	0	1	0	0
TF: RUNX3	1	2	0	0	0	1	1	1	1
TF: RXRA	0	0	0	0	0	0	1	0	0
TF: SAP30	7	0	0	0	2	0	3	0	0
TF: SETDB1	0	0	4	1	1	1	0	1	0
TF: SIN3A	8	3	0	0	0	0	4	0	0
TF: SIN3AK20	5	5	3	0	9	0	7	0	0
TF: SIRT6	0	0	0	0	0	0	0	0	0
TF: SIX5	1	0	0	0	2	0	0	0	0
TF: SMARCA4	0	0	0	0	1	1	4	0	0
TF: SMARCB1	4	0	1	0	0	1	2	0	1
TF: SMARCC1	0	1	1	0	0	0	2	0	0
TF: SMARCC2	0	0	0	0	0	0	0	0	0
TF: SMC3	1	0	0	0	6	0	1	0	0
TF: SP1	1	0	0	0	4	0	2	0	0
TF: SP2	0	0	0	0	0	0	0	0	0
TF: SP4	0	2	0	0	0	0	0	0	0
TF: SPI1	7	0	0	0	0	0	1	0	0
TF: SRF	0	2	0	0	2	0	0	0	0
TF: STAT1	0	2	1	0	0	0	1	0	0
TF: STAT2	0	0	0	0	0	0	0	0	0
TF: STAT3	0	2	1	0	1	0	0	0	1
TF: STAT5A	0	2	0	0	0	1	0	0	0
TF: SUZ12	0	4	0	0	0	0	0	0	0
TF: TAF1	7	8	3	0	4	1	7	0	0
TF: TAF7	0	2	0	0	2	1	1	0	0
TF: TAL1	0	0	0	0	0	0	3	0	0
TF: TBL1XR1	0	2	0	0	2	1	2	0	0
TF: TBP	13	2	2	0	2	1	4	0	1
TF: TCF12	2	3	0	0	6	1	1	0	1
TF: TCF3	1	0	0	0	0	0	1	0	0
TF: TCF7L2	16	7	2	3	6	0	4	0	1
TF: TEAD4	0	2	0	0	2	0	0	1	2
TF: TFAP2A	2	3	0	0	3	0	4	0	0
TF: TFAP2C	2	3	0	0	3	1	4	0	0
TF: THAP1	2	0	0	0	0	0	0	0	0
TF: TRIM28	0	0	0	0	0	0	0	0	1
TF: UBTF	6	4	1	0	2	1	5	0	0
TF: USF1	2	3	2	0	2	0	0	0	1
TF: USF2	0	0	2	0	0	0	0	1	0
TF: WRNIP1	0	0	0	0	0	0	0	0	0
TF: YY1	13	12	5	0	6	1	7	0	0
TF: ZBTB33	0	0	0	0	0	0	0	0	0
TF: ZBTB7A	4	0	0	0	2	1	1	0	1
TF: ZEB1	0	0	0	0	0	0	0	0	0
TF: ZNF143	2	0	0	0	0	0	3	0	0
TF: ZNF217	1	0	0	0	0	0	0	0	0
TF: ZNF263	10	3	3	1	0	1	1	0	0
TF: ZNF274	0	0	0	0	2	0	1	0	0
Total Variants	325	295	117	140	137	101	170	112	165

## Sheet: All Combined Counts
	M1	M2	M3	R1	R2	R3	S1	S2	S3
(C) Damaging	0	1	0	0	0	0	0	0	1
(C) Location: 3UTR	4	3	0	1	1	0	1	1	0
(C) Location: 5UTR	0	2	0	0	0	0	0	0	0
(C) Location: Downstream	17	21	17	20	17	15	24	13	21
(C) Location: Exon	2	1	0	0	2	0	1	1	1
(C) Location: Intron	32	43	43	54	50	50	34	36	60
(C) Location: Upstream	16	18	12	33	19	21	11	26	25
(C) Location: noncoding	0	1	0	0	0	0	0	0	0
(C) Type: Atlas Only	22	21	19	33	30	29	14	26	23
(C) Type: Onco & Supressor	4	2	2	2	3	2	4	1	5
(C) Type: Oncogene	13	21	7	13	12	11	7	12	11
(C) Type: Tumor Supressor	32	45	44	60	44	44	46	38	68
3'UTR	22	38	5	7	9	3	15	8	2
5'Flank	11	10	5	6	12	9	8	9	15
5'UTR	15	8	0	0	0	1	2	1	0
CADD Phred > 15	7	12	14	31	23	21	10	15	29
Coding	27	16	9	16	20	24	12	9	5
DNAse iPSC	10	10	3	4	6	6	4	4	7
Damaging	5	3	1	5	9	13	5	3	2
Frame_Shift_Del	3	2	0	0	2	0	1	0	0
Frame_Shift_Ins	4	2	0	0	3	0	3	0	1
IGR	402	457	357	597	521	460	448	404	561
In_Frame_Del	2	1	0	0	1	0	1	0	0
In_Frame_Ins	0	1	0	0	1	0	0	0	0
Intron	209	262	197	335	326	261	280	278	346
Missense_Mutation	2	2	1	6	6	7	5	4	1
Near Cancer Gene (C)	71	89	72	108	89	86	71	77	107
Nonsense_Mutation	0	0	0	1	1	0	0	0	1
Oncotator Familial Only	6	3	3	4	12	5	5	4	7
Oncotator Familial and Mutsig	0	0	0	1	0	0	0	0	2
Oncotator Mutsig Only	4	10	4	8	8	11	6	16	15
RNA	1	2	2	0	1	2	0	1	0
Silent	0	2	2	2	0	3	0	3	0
Splice_Site	0	0	0	0	1	0	0	0	1
TF: ARID3A	2	1	2	1	6	2	1	1	2
TF: ATF1	0	0	2	1	1	1	1	0	0
TF: ATF2	5	3	1	5	6	2	3	3	3
TF: ATF3	1	4	4	2	1	2	1	0	0
TF: BACH1	0	2	0	2	1	1	1	0	0
TF: BATF	2	1	1	1	3	4	3	1	2
TF: BCL11A	2	0	0	3	3	0	0	0	1
TF: BCL3	0	1	1	4	3	3	2	1	1
TF: BCLAF1	0	1	0	1	2	2	1	0	1
TF: BHLHE40	2	1	2	3	10	4	2	1	1
TF: BRCA1	0	1	0	1	3	0	1	0	0
TF: CBX3	1	1	2	0	11	2	2	2	3
TF: CCNT2	3	6	1	2	7	4	4	4	1
TF: CEBPB	6	9	5	13	13	3	7	12	7
TF: CEBPD	0	1	3	0	1	1	1	1	0
TF: CHD1	3	2	2	0	1	2	4	0	2
TF: CHD2	0	5	3	3	10	3	2	2	3
TF: CREB1	3	2	0	0	5	2	2	1	1
TF: CTBP2	8	1	2	0	2	0	3	0	1
TF: CTCF	27	13	9	18	18	10	21	8	14
TF: CTCFL	0	1	1	1	1	0	0	0	1
TF: E2F1	3	4	2	0	8	1	4	2	2
TF: E2F4	0	0	4	1	4	1	0	1	1
TF: E2F6	10	1	4	1	12	8	1	2	2
TF: EBF1	0	7	1	2	5	3	2	2	3
TF: EGR1	1	1	3	1	4	4	4	4	5
TF: ELF1	2	3	4	3	7	2	4	2	2
TF: ELK1	0	1	2	0	3	0	1	1	1
TF: ELK4	0	2	1	0	2	1	0	1	0
TF: EP300	13	12	8	12	15	19	6	10	9
TF: ESR1	8	1	1	0	1	3	1	1	2
TF: ESRRA	1	0	0	0	0	0	0	0	1
TF: ETS1	0	0	4	0	4	3	0	2	0
TF: EZH2	13	11	6	1	7	2	3	0	3
TF: FAM48A	0	0	0	0	0	0	1	0	0
TF: FOS	7	8	9	16	8	9	7	5	7
TF: FOSL1	1	0	0	1	1	1	0	0	0
TF: FOSL2	0	2	3	3	4	3	1	2	3
TF: FOXA1	5	4	3	6	4	5	5	4	5
TF: FOXA2	1	0	1	4	1	4	1	1	1
TF: FOXM1	2	7	2	4	3	0	3	2	1
TF: FOXP2	2	3	2	0	3	1	5	2	2
TF: GABPA	1	3	4	1	5	3	2	1	1
TF: GATA1	0	3	0	3	5	2	3	0	0
TF: GATA2	7	12	10	8	8	8	3	5	8
TF: GATA3	6	8	3	7	6	6	3	6	5
TF: GTF2B	0	0	0	0	0	0	0	1	0
TF: GTF2F1	2	6	1	1	2	1	1	2	1
TF: HDAC1	1	4	0	0	5	4	3	1	0
TF: HDAC2	1	1	4	0	8	3	1	1	5
TF: HDAC6	0	0	0	0	1	0	0	1	0
TF: HDAC8	0	0	0	0	0	0	0	1	0
TF: HMGN3	4	3	3	0	5	1	4	2	2
TF: HNF4A	2	1	3	1	4	2	2	1	2
TF: HNF4G	1	1	1	0	2	1	1	0	2
TF: HSF1	0	0	0	1	0	0	0	0	0
TF: IKZF1	1	0	0	2	2	2	2	1	1
TF: IRF1	0	0	4	1	7	1	0	0	2
TF: IRF4	0	0	0	2	2	2	1	0	0
TF: JUN	3	4	9	5	6	6	2	2	1
TF: JUNB	0	1	1	2	2	2	2	0	1
TF: JUND	2	7	9	12	8	9	4	1	9
TF: KAP1	10	7	3	6	6	4	4	2	4
TF: KDM5A	0	0	0	0	0	0	1	0	0
TF: KDM5B	3	2	2	0	4	1	5	2	1
TF: MAFF	3	4	1	1	4	4	3	3	6
TF: MAFK	3	6	6	9	11	8	6	3	9
TF: MAX	13	9	9	6	14	10	4	5	8
TF: MAZ	12	5	5	3	14	5	7	5	3
TF: MBD4	0	0	0	1	1	0	0	1	0
TF: MEF2A	1	2	2	3	1	0	2	0	2
TF: MEF2C	1	0	0	2	0	0	0	0	0
TF: MTA3	1	0	0	1	4	0	3	1	0
TF: MXI1	4	1	5	3	12	4	1	2	2
TF: MYBL2	0	0	2	1	2	3	2	0	2
TF: MYC	13	7	9	11	15	10	10	8	8
TF: NANOG	1	0	0	1	0	0	0	0	2
TF: NFATC1	1	0	1	1	0	1	0	0	0
TF: NFE2	0	0	0	0	0	1	1	0	0
TF: NFIC	3	1	4	6	5	7	6	5	4
TF: NFYA	0	0	1	0	3	0	1	1	1
TF: NFYB	1	1	2	1	4	2	1	1	1
TF: NR2C2	0	0	0	0	1	1	0	0	0
TF: NR2F2	1	0	1	2	4	3	1	0	0
TF: NR3C1	5	4	4	3	5	2	3	0	3
TF: NRF1	0	1	0	0	2	1	0	1	0
TF: PAX5	0	0	2	2	1	2	1	1	2
TF: PBX3	0	0	0	1	1	1	1	0	1
TF: PHF8	2	2	4	0	4	3	5	3	1
TF: PML	3	6	2	1	7	3	5	1	1
TF: POLR2A	33	25	18	12	30	14	26	17	13
TF: POU2F2	2	2	1	2	3	1	1	2	1
TF: POU5F1	1	0	0	0	0	0	0	0	1
TF: PPARGC1A	0	0	0	0	0	0	0	0	1
TF: PRDM1	0	0	0	1	0	0	0	0	0
TF: RAD21	16	8	7	12	8	5	12	9	4
TF: RBBP5	4	5	5	1	12	4	6	1	0
TF: RCOR1	0	8	4	4	9	5	2	4	2
TF: RELA	1	1	5	3	9	6	7	2	5
TF: REST	4	9	7	3	6	7	9	4	3
TF: RFX5	0	1	1	2	2	1	2	2	0
TF: RUNX3	3	3	2	5	2	5	4	4	4
TF: RXRA	0	0	1	0	2	1	1	1	2
TF: SAP30	7	0	0	0	3	1	3	0	0
TF: SETDB1	3	2	7	6	5	1	5	5	1
TF: SIN3A	9	3	2	2	3	0	6	2	0
TF: SIN3AK20	5	6	5	3	12	1	7	2	1
TF: SIRT6	0	0	0	1	1	0	0	0	0
TF: SIX5	1	0	2	0	2	0	0	0	0
TF: SMARCA4	0	0	0	0	3	1	4	0	0
TF: SMARCB1	4	0	1	0	2	2	2	0	1
TF: SMARCC1	0	1	1	1	0	5	2	0	1
TF: SMARCC2	0	0	1	0	0	0	0	0	0
TF: SMC3	2	2	2	4	7	3	1	2	2
TF: SP1	4	0	2	3	6	3	2	2	3
TF: SP2	0	0	0	0	1	0	1	0	0
TF: SP4	0	2	2	0	2	0	0	0	1
TF: SPI1	11	5	5	3	3	1	4	6	3
TF: SRF	0	2	0	2	4	2	0	1	0
TF: STAT1	0	2	2	1	1	1	2	1	0
TF: STAT2	0	0	0	0	1	0	0	1	0
TF: STAT3	2	3	5	11	9	3	3	1	8
TF: STAT5A	1	2	2	3	4	1	1	1	0
TF: SUZ12	0	5	1	1	0	1	0	0	0
TF: TAF1	7	8	7	0	8	5	7	2	0
TF: TAF7	0	3	2	0	2	2	2	0	0
TF: TAL1	0	0	0	1	3	2	5	0	0
TF: TBL1XR1	0	2	2	1	5	4	3	0	1
TF: TBP	14	2	5	3	4	3	5	2	2
TF: TCF12	3	3	2	4	8	4	2	1	5
TF: TCF3	1	0	2	2	1	1	1	1	0
TF: TCF7L2	19	8	7	12	10	5	5	2	7
TF: TEAD4	2	5	3	2	6	4	1	4	8
TF: TFAP2A	2	3	2	2	4	0	6	0	1
TF: TFAP2C	2	3	2	1	4	3	5	1	2
TF: THAP1	2	0	0	0	0	0	0	0	0
TF: TRIM28	0	1	1	1	1	1	2	1	1
TF: UBTF	6	4	2	0	4	2	5	2	0
TF: USF1	2	5	5	7	4	4	1	0	3
TF: USF2	0	0	4	2	1	2	1	2	0
TF: WRNIP1	0	0	0	2	0	1	0	1	0
TF: YY1	15	13	9	2	13	5	9	5	3
TF: ZBTB33	0	0	2	2	2	1	0	0	0
TF: ZBTB7A	4	0	2	0	2	3	2	3	3
TF: ZEB1	0	1	0	0	0	0	0	0	0
TF: ZNF143	3	2	2	1	3	1	5	2	0
TF: ZNF217	2	0	0	2	1	1	0	1	1
TF: ZNF263	10	3	8	3	2	2	1	3	0
TF: ZNF274	0	0	0	0	2	0	1	0	0
Total Variants	671	787	569	954	884	746	763	708	928

## Sheet: Permutation Statistics
Supplementary Data 3. Aggregated statistics for assessing the potential pathogenicity of high confidence variants.
	SNP Raw Counts	SNP Relative Rates	Insertions Raw Counts	Deletions Raw Counts	Indel Raw Counts	All Combined
(C) Damaging	0.626786	0.626786	nan	nan	nan	0.626786
(C) Location: 3UTR	0.126786	0.126786	0.626786	0.251786	0.108929	0.241071
(C) Location: 5UTR	nan	nan	0.501786	0.501786	0.501786	0.501786
(C) Location: Downstream	0.153571	0.242857	0.0553571	0.191071	0.0589286	0.803571
(C) Location: Exon	0.358929	0.573214	0.626786	0.626786	0.841071	0.830357
(C) Location: Intron	0.142857	0.917857	0.101786	0.369643	0.116071	0.335714
(C) Location: Upstream	0.151786	0.453571	0.733929	0.301786	0.4875	0.333929
(C) Location: noncoding	nan	nan	0.501786	nan	0.501786	0.501786
(C) Type: Atlas Only	0.125	0.260714	0.635714	0.466071	0.553571	0.0410714
(C) Type: Onco & Supressor	0.441071	0.410714	0.126786	0.841071	0.680357	0.658929
(C) Type: Oncogene	0.657143	0.960714	0.0232143	0.144643	0.0571429	0.594643
(C) Type: Tumor Supressor	0.176786	0.664286	0.117857	0.153571	0.132143	0.503571
3'UTR	0.533929	0.678571	0.101786	0.219643	0.148214	0.183929
5'Flank	0.530357	0.925	0.644643	0.776786	0.771429	0.733929
5'UTR	0.501786	0.305357	0.144643	0.144643	0.144643	0.166071
CADD Phred > 15	0.123214	0.367857	nan	nan	nan	0.123214
Coding	0.0339286	0.178571	0.3375	0.230357	0.2375	0.158929
DNAse iPSC	0.851786	0.482143	0.819643	0.1875	0.433929	0.460714
Damaging	0.0875	0.317857	nan	nan	nan	0.0875
Frame_Shift_Del	nan	nan	nan	0.466071	0.466071	0.466071
Frame_Shift_Ins	nan	nan	0.744643	nan	0.744643	0.744643
IGR	0.0392857	0.125	0.226786	0.0589286	0.123214	0.164286
In_Frame_Del	nan	nan	nan	0.519643	0.519643	0.519643
In_Frame_Ins	nan	nan	0.626786	nan	0.626786	0.626786
Intron	0.025	0.0214286	0.2625	0.401786	0.291071	0.1
Missense_Mutation	0.0125	0.164286	nan	nan	nan	0.0125
Near Cancer Gene (C)	0.101786	0.939286	0.105357	0.198214	0.135714	0.394643
Nonsense_Mutation	0.358929	0.358929	nan	nan	nan	0.358929
Oncotator Familial Only	0.1375	0.525	0.573214	0.776786	0.851786	0.523214
Oncotator Familial and Mutsig	0.626786	0.626786	0.501786	nan	0.501786	0.626786
Oncotator Mutsig Only	0.176786	0.325	0.126786	0.664286	0.401786	0.225
RNA	0.3375	0.316071	nan	0.626786	0.626786	0.166071
Silent	0.873214	0.980357	nan	nan	nan	0.873214
Splice_Site	0.501786	0.501786	nan	0.501786	0.501786	0.626786
TF: ARID3A	0.233929	0.135714	0.626786	0.501786	0.626786	0.530357
TF: ATF1	0.841071	0.948214	nan	0.501786	0.501786	0.573214
TF: ATF2	0.0446429	0.139286	0.905357	0.466071	0.701786	0.5375
TF: ATF3	0.0910714	0.198214	0.126786	0.251786	0.0375	0.0839286
TF: BACH1	0.519643	0.733929	0.501786	0.501786	0.626786	0.3375
TF: BATF	0.251786	0.396429	0.626786	0.626786	0.466071	0.358929
TF: BCL11A	0.501786	0.519643	0.626786	0.501786	0.626786	0.341071
TF: BCL3	0.0803571	0.128571	0.501786	0.841071	0.841071	0.0125
TF: BCLAF1	0.0375	0.0553571	0.501786	0.501786	0.626786	0.101786
TF: BHLHE40	0.0125	0.0142857	0.251786	0.841071	0.5375	0.0214286
TF: BRCA1	0.126786	0.126786	0.501786	0.841071	0.841071	0.501786
TF: CBX3	0.655357	0.748214	0.841071	0.573214	0.830357	0.783929
TF: CCNT2	0.701786	0.9625	0.680357	0.583929	0.958929	0.753571
TF: CEBPB	0.2125	0.392857	0.685714	0.133929	0.617857	0.594643
TF: CEBPD	0.358929	0.573214	0.251786	0.501786	0.233929	0.733929
TF: CHD1	0.680357	0.733929	0.626786	0.376786	0.430357	0.501786
TF: CHD2	0.348214	0.578571	0.483929	0.841071	0.733929	0.473214
TF: CREB1	0.680357	0.980357	0.126786	0.733929	0.733929	0.807143
TF: CTBP2	0.841071	0.841071	0.626786	0.466071	0.358929	0.305357
TF: CTCF	0.0285714	0.353571	0.3125	0.430357	0.394643	0.942857
TF: CTCFL	0.251786	0.180357	nan	0.501786	0.501786	0.680357
TF: E2F1	0.9375	0.744643	0.894643	0.873214	0.969643	0.991071
TF: E2F4	0.841071	0.948214	0.501786	0.626786	0.626786	0.594643
TF: E2F6	0.358929	0.508929	0.7875	0.841071	0.916071	0.433929
TF: EBF1	0.0482143	0.0785714	0.573214	0.841071	0.7875	0.894643
TF: EGR1	0.4875	0.835714	0.841071	0.519643	0.755357	0.0696429
TF: ELF1	0.208929	0.375	0.680357	0.841071	0.873214	0.744643
TF: ELK1	0.841071	0.841071	0.501786	0.841071	0.841071	0.980357
TF: ELK4	0.841071	0.841071	0.626786	0.626786	0.626786	0.594643
TF: EP300	0.1375	0.353571	0.6375	0.2375	0.464286	0.0660714
TF: ESR1	0.894643	0.896429	0.501786	0.501786	0.501786	0.769643
TF: ESRRA	0.501786	0.501786	nan	0.501786	0.501786	0.626786
TF: ETS1	0.7875	0.841071	0.501786	0.501786	0.501786	0.573214
TF: EZH2	0.905357	0.816071	0.0625	0.1875	0.0767857	0.0607143
TF: FAM48A	nan	nan	0.501786	nan	0.501786	0.501786
TF: FOS	0.173214	0.721429	0.341071	0.133929	0.128571	0.0589286
TF: FOSL1	0.0196429	0.0196429	nan	0.501786	0.501786	0.0732143
TF: FOSL2	0.466071	0.896429	0.126786	0.501786	0.466071	0.248214
TF: FOXA1	0.482143	0.935714	0.680357	0.573214	0.5625	0.416071
TF: FOXA2	0.241071	0.423214	0.626786	0.501786	0.358929	0.108929
TF: FOXM1	0.521429	0.891071	0.626786	0.251786	0.358929	0.680357
TF: FOXP2	0.358929	0.251786	0.841071	0.841071	0.894643	0.419643
TF: GABPA	0.358929	0.610714	0.626786	0.358929	0.358929	0.401786
TF: GATA1	0.0767857	0.0982143	0.626786	0.841071	0.948214	0.241071
TF: GATA2	0.798214	0.925	0.664286	0.0660714	0.108929	0.0875
TF: GATA3	0.0517857	0.167857	0.144643	0.0517857	0.0517857	0.505357
TF: GTF2B	0.501786	0.501786	nan	nan	nan	0.501786
TF: GTF2F1	0.316071	0.578571	0.126786	0.251786	0.144643	0.483929
TF: HDAC1	0.198214	0.198214	0.626786	0.466071	0.466071	0.578571
TF: HDAC2	0.9375	0.798214	0.7875	0.626786	0.926786	0.766071
TF: HDAC6	0.626786	0.626786	nan	nan	nan	0.626786
TF: HDAC8	0.501786	0.501786	nan	nan	nan	0.501786
TF: HMGN3	0.776786	0.969643	0.3375	0.5625	0.289286	0.608929
TF: HNF4A	0.251786	0.6	0.841071	0.501786	0.519643	0.776786
TF: HNF4G	0.830357	0.396429	0.501786	nan	0.501786	0.930357
TF: HSF1	0.501786	0.501786	nan	nan	nan	0.501786
TF: IKZF1	0.0196429	0.0196429	0.126786	0.626786	0.251786	0.0232143
TF: IRF1	0.466071	0.573214	0.519643	0.626786	0.573214	0.541071
TF: IRF4	0.0196429	0.0196429	0.501786	nan	0.501786	0.0196429
TF: JUN	0.244643	0.610714	0.341071	0.0767857	0.0696429	0.0910714
TF: JUNB	0.0375	0.075	0.501786	0.501786	0.626786	0.158929
TF: JUND	0.208929	0.346429	0.751786	0.358929	0.733929	0.258929
TF: KAP1	0.0267857	0.110714	0.126786	0.1875	0.166071	0.242857
TF: KDM5A	nan	nan	nan	0.501786	0.501786	0.501786
TF: KDM5B	0.680357	0.841071	0.573214	0.5625	0.616071	0.7625
TF: MAFF	0.233929	0.407143	0.841071	0.626786	0.680357	0.592857
TF: MAFK	0.291071	0.821429	0.283929	0.841071	0.7125	0.158929
TF: MAX	0.232143	0.603571	0.2125	0.594643	0.326786	0.1875
TF: MAZ	0.133929	0.407143	0.616071	0.744643	0.632143	0.816071
TF: MBD4	0.358929	0.573214	nan	nan	nan	0.358929
TF: MEF2A	0.5625	0.444643	0.358929	0.626786	0.466071	0.905357
TF: MEF2C	0.501786	0.501786	nan	0.501786	0.501786	0.626786
TF: MTA3	0.251786	0.358929	0.626786	0.501786	0.626786	0.5625
TF: MXI1	0.105357	0.301786	0.7875	0.573214	0.680357	0.176786
TF: MYBL2	0.2625	0.476786	0.501786	0.501786	0.501786	0.358929
TF: MYC	0.242857	0.742857	0.491071	0.841071	0.755357	0.269643
TF: NANOG	0.626786	0.626786	0.501786	nan	0.501786	0.841071
TF: NFATC1	0.358929	0.573214	0.501786	nan	0.501786	0.251786
TF: NFE2	0.501786	0.501786	0.501786	nan	0.501786	0.626786
TF: NFIC	0.0285714	0.271429	0.0732143	0.501786	0.0553571	0.0232143
TF: NFYA	0.841071	0.841071	0.501786	0.358929	0.573214	0.830357
TF: NFYB	0.316071	0.5375	0.626786	0.626786	0.841071	0.251786
TF: NR2C2	0.126786	0.126786	nan	nan	nan	0.126786
TF: NR2F2	0.0267857	0.0410714	0.501786	0.501786	0.626786	0.0214286
TF: NR3C1	0.533929	0.410714	0.841071	0.466071	0.519643	0.185714
TF: NRF1	0.251786	0.358929	0.501786	nan	0.501786	0.519643
TF: PAX5	0.5625	0.932143	0.358929	nan	0.358929	0.3375
TF: PBX3	0.0196429	0.0196429	nan	0.126786	0.126786	0.0732143
TF: PHF8	0.626786	0.733929	0.466071	0.530357	0.671429	0.892857
TF: PML	0.483929	0.657143	0.251786	0.7875	0.5625	0.733929
TF: POLR2A	0.2375	0.914286	0.273214	0.433929	0.307143	0.525
TF: POU2F2	0.3375	0.371429	0.358929	0.501786	0.680357	0.573214
TF: POU5F1	0.501786	0.501786	0.501786	nan	0.501786	0.626786
TF: PPARGC1A	0.501786	0.501786	nan	nan	nan	0.501786
TF: PRDM1	0.501786	0.501786	nan	nan	nan	0.501786
TF: RAD21	0.351786	0.821429	0.373214	0.428571	0.530357	0.791071
TF: RBBP5	0.101786	0.2	0.948214	0.680357	0.948214	0.576786
TF: RCOR1	0.273214	0.596429	0.841071	0.626786	0.948214	0.403571
TF: RELA	0.241071	0.628571	0.744643	0.626786	0.766071	0.280357
TF: REST	0.219643	0.632143	0.658929	0.3375	0.273214	0.766071
TF: RFX5	0.166071	0.439286	nan	0.626786	0.626786	0.3375
TF: RUNX3	0.130357	0.782143	0.358929	0.680357	0.466071	0.269643
TF: RXRA	0.594643	0.723214	0.501786	nan	0.501786	0.316071
TF: SAP30	0.126786	0.126786	0.841071	0.841071	0.841071	0.894643
TF: SETDB1	0.9	0.617857	0.626786	0.841071	0.830357	0.980357
TF: SIN3A	0.776786	0.969643	0.251786	0.358929	0.358929	0.469643
TF: SIN3AK20	0.269643	0.566071	0.894643	0.519643	0.819643	0.848214
TF: SIRT6	0.126786	0.126786	nan	nan	nan	0.126786
TF: SIX5	0.501786	0.501786	0.501786	0.626786	0.626786	0.466071
TF: SMARCA4	0.501786	0.501786	0.626786	0.626786	0.573214	0.573214
TF: SMARCB1	0.126786	0.126786	0.680357	0.626786	0.530357	0.873214
TF: SMARCC1	0.251786	0.358929	0.358929	0.501786	0.573214	0.744643
TF: SMARCC2	0.501786	0.501786	nan	nan	nan	0.501786
TF: SMC3	0.441071	0.364286	0.501786	0.841071	0.841071	0.0196429
TF: SP1	0.594643	0.676786	0.841071	0.501786	0.841071	0.317857
TF: SP2	0.626786	0.626786	nan	nan	nan	0.626786
TF: SP4	0.841071	0.841071	0.501786	0.501786	0.501786	0.519643
TF: SPI1	0.133929	0.00714286	0.501786	0.626786	0.626786	0.0839286
TF: SRF	0.0196429	0.0196429	0.626786	0.626786	0.626786	0.0767857
TF: STAT1	0.358929	0.675	0.358929	0.501786	0.251786	0.830357
TF: STAT2	0.626786	0.626786	nan	nan	nan	0.626786
TF: STAT3	0.176786	0.360714	0.501786	0.251786	0.519643	0.3125
TF: STAT5A	0.380357	0.519643	nan	0.626786	0.626786	0.105357
TF: SUZ12	0.251786	0.180357	0.501786	0.501786	0.501786	0.216071
TF: TAF1	0.519643	0.626786	0.2625	0.4125	0.2625	0.332143
TF: TAF7	0.519643	0.4125	0.358929	0.841071	0.680357	0.616071
TF: TAL1	0.0732143	0.0910714	0.501786	0.501786	0.501786	0.4125
TF: TBL1XR1	0.15	0.407143	0.841071	0.680357	0.841071	0.330357
TF: TBP	0.448214	0.789286	0.466071	0.4125	0.283929	0.466071
TF: TCF12	0.233929	0.560714	0.358929	0.948214	0.685714	0.1875
TF: TCF3	0.3375	0.755357	0.501786	0.501786	0.626786	0.573214
TF: TCF7L2	0.3125	0.467857	0.1875	0.3	0.203571	0.266071
TF: TEAD4	0.873214	0.664286	0.519643	0.626786	0.841071	0.873214
TF: TFAP2A	0.873214	0.980357	0.841071	0.7875	0.894643	0.982143
TF: TFAP2C	0.5625	0.935714	0.841071	0.926786	0.958929	0.942857
TF: THAP1	nan	nan	0.501786	0.501786	0.501786	0.501786
TF: TRIM28	0.769643	0.969643	0.501786	nan	0.501786	0.376786
TF: UBTF	0.680357	0.841071	0.133929	0.841071	0.423214	0.508929
TF: USF1	0.1125	0.216071	0.0553571	0.519643	0.0767857	0.0857143
TF: USF2	0.358929	0.675	0.501786	0.501786	0.626786	0.873214
TF: WRNIP1	0.251786	0.358929	nan	nan	nan	0.251786
TF: YY1	0.466071	0.95	0.148214	0.148214	0.110714	0.2125
TF: ZBTB33	0.0910714	0.269643	nan	nan	nan	0.0910714
TF: ZBTB7A	0.2625	0.519643	0.841071	0.841071	0.926786	0.691071
TF: ZEB1	0.501786	0.501786	nan	nan	nan	0.501786
TF: ZNF143	0.873214	0.446429	0.501786	0.626786	0.626786	0.873214
TF: ZNF217	0.198214	0.632143	nan	0.501786	0.501786	0.5625
TF: ZNF263	0.905357	0.948214	0.0232143	0.144643	0.0214286	0.0392857
TF: ZNF274	nan	nan	0.626786	0.501786	0.626786	0.626786
Total Variants	0.0107143	nan	0.178571	0.164286	0.1625	0.2

## Sheet: M vs. All
	Combined	Combined Relative	Deletions	Deletions Relative	Indels	Insertions	Insertions Relative	Snps	Snps Relative
(C) Location: 3UTR	0.0892243	0.0823814	0.111416	0.197408	0.0498672	0.350617	0.603772	0.315891	0.315893
(C) Location: 5UTR	0.170471	0.170471	0.170471	0.170471	0.170471	0.170471	0.170471	nan	nan
(C) Location: Downstream	1	0.128422	0.0675833	0.440374	0.0211639	0.0176483	0.0790332	0.0949765	0.551979
(C) Location: Exon	0.784882	0.614623	0.350617	0.713682	0.808931	0.315891	0.318587	1	0.788453
(C) Location: Intron	0.263411	0.737546	0.154972	0.983755	0.0221819	0.0168898	0.434975	0.0616939	0.98221
(C) Location: Upstream	0.161921	0.400451	0.118106	0.933818	0.254658	0.522863	0.443993	0.0720811	0.249558
(C) Location: noncoding	0.170471	0.170471	nan	nan	0.170471	0.170471	0.170471	nan	nan
(C) Type: Atlas Only	0.244477	0.960223	0.21899	0.624481	0.503986	0.910807	0.537679	0.1365	0.390774
(C) Type: Onco & Supressor	0.870027	0.608145	0.768866	0.536824	0.451239	0.0184515	0.0199421	0.526341	0.67238
(C) Type: Oncogene	0.393905	0.0918303	0.0432708	0.414981	0.0112014	0.00483698	0.100296	0.35774	0.663585
(C) Type: Tumor Supressor	0.231089	0.906018	0.0429268	0.206834	0.0350597	0.0620062	0.207108	0.0331048	0.395083
3'UTR	0.0741865	0.0420334	0.0710445	0.144197	0.0408383	0.0251585	0.050596	0.315891	0.975978
5'Flank	0.621584	0.769196	0.563028	0.218674	0.457566	0.271807	0.635721	0.306552	0.913522
5'UTR	0.0452988	0.0531046	0.0256143	0.0362321	0.0367292	0.0719022	0.0834539	0.170471	0.133452
CADD Phred > 15	0.0737076	0.135879	nan	nan	nan	nan	nan	0.0737076	0.371327
Coding	0.598331	0.317172	0.119646	0.457088	0.10667	0.107986	0.384005	0.273353	0.845748
DNAse iPSC	0.189791	0.0594894	0.0684744	0.238944	0.170471	0.451239	0.934148	0.764271	0.240104
Damaging	0.258518	0.37287	nan	nan	nan	nan	nan	0.258518	0.748178
Damaging	0.626283	0.543498	nan	nan	nan	nan	nan	0.626283	0.428876
Frame_Shift_Del	0.170471	0.133676	0.170471	0.673218	0.170471	nan	nan	nan	nan
Frame_Shift_Ins	0.495733	0.38994	nan	nan	0.495733	0.495733	0.855935	nan	nan
IGR	0.0927313	0.829128	0.0199977	0.66911	0.0337404	0.0573497	0.619884	0.0104059	0.081597
In_Frame_Del	0.214125	0.181128	0.214125	0.705721	0.214125	nan	nan	nan	nan
In_Frame_Ins	0.626283	0.566963	nan	nan	0.626283	0.626283	0.978977	nan	nan
Intron	0.0135679	0.0150486	0.156627	0.010041	0.124484	0.128256	0.578293	0.00165569	0.0336444
Missense_Mutation	0.0444856	0.0680959	nan	nan	nan	nan	nan	0.0444856	0.167911
Near Cancer Gene (C)	0.251639	0.305072	0.0613696	0.495746	0.0245111	0.0114163	0.287925	0.0299381	0.713148
Nonsense_Mutation	0.170471	0.170843	nan	nan	nan	nan	nan	0.170471	0.170957
Oncotator Familial Only	0.301531	0.552726	0.51649	0.285685	0.64912	1	0.324932	0.225359	0.855836
Oncotator Familial and Mutsig	0.350617	0.353012	nan	nan	0.51649	0.51649	0.51649	0.315891	0.316243
Oncotator Mutsig Only	0.135778	0.260104	1	0.375414	0.275346	0.0331455	0.0439093	0.108949	0.313487
RNA	0.103552	0.0655631	0.626283	0.894744	0.626283	nan	nan	0.170471	0.0909473
Silent	1	0.839664	nan	nan	nan	nan	nan	1	0.649936
Splice_Site	0.315891	0.316089	0.51649	0.51649	0.51649	nan	nan	0.51649	0.51649
TF: ARID3A	0.684528	0.987024	0.51649	0.51649	0.387625	0.350617	0.358906	0.768866	0.0937198
TF: ATF1	1	0.6811	0.51649	0.51649	0.51649	nan	nan	0.768866	0.499215
TF: ATF2	0.588228	0.993662	0.170471	0.581469	0.486915	0.866732	0.350996	0.147475	0.172332
TF: ATF3	0.0498672	0.0317089	0.106392	0.27807	0.0105933	0.0184515	0.045316	0.82638	0.805033
TF: BACH1	0.797972	0.86337	0.170471	0.170471	0.626283	0.51649	0.51649	0.552654	0.769555
TF: BATF	0.227453	0.424592	0.350617	0.326414	0.19906	0.315891	0.348458	0.768866	0.2995
TF: BCL11A	0.626283	0.81882	0.51649	0.51649	1	0.626283	0.919014	0.51649	0.93348
TF: BCL3	0.0632817	0.077617	0.768866	0.513757	0.626283	0.51649	0.51649	0.193006	0.259948
TF: BCLAF1	0.13952	0.169659	0.170471	0.170471	0.626283	0.51649	0.51649	0.103552	0.11811
TF: BHLHE40	0.398306	0.522453	0.768866	0.538087	0.437902	0.315891	0.282978	0.506003	0.808748
TF: BRCA1	0.51649	0.544619	1	0.605586	0.768866	0.51649	0.51649	0.315891	0.31651
TF: CBX3	0.419094	0.497013	0.214125	0.22444	0.407084	0.672541	0.51272	0.469964	0.715325
TF: CCNT2	0.836725	0.975457	0.345399	0.908666	0.811403	0.451239	0.267028	0.535617	0.931007
TF: CEBPB	0.365579	0.680161	0.0632817	0.406888	0.358985	0.91279	0.581913	0.0643996	0.184041
TF: CEBPD	0.34241	0.277064	0.51649	0.51649	0.214125	0.106392	0.150149	1	0.708993
TF: CHD1	0.401055	0.227233	0.311359	0.70811	0.48033	1	0.812206	1	0.683474
TF: CHD2	0.589123	0.792625	0.434767	0.885391	0.92787	0.506003	0.363335	0.243314	0.585336
TF: CREB1	0.891674	0.948777	0.456103	0.96451	0.885701	0.350617	0.317084	0.407084	0.651024
TF: CTBP2	0.143391	0.103628	0.315891	0.703216	0.208073	0.21107	0.271807	0.808931	0.512227
TF: CTCF	0.758264	0.341926	0.191291	0.475293	0.154022	0.12687	0.341534	0.0104043	0.152827
TF: CTCFL	0.684528	0.376531	0.51649	0.51649	0.51649	nan	nan	0.407084	0.150083
TF: E2F1	0.926759	0.654164	0.818281	0.602404	0.923093	1	0.886289	1	0.417738
TF: E2F4	1	0.677262	0.315891	0.322151	0.412938	0.51649	0.51649	0.401055	0.30479
TF: E2F6	0.843026	0.572072	0.889789	0.723209	0.670944	0.562208	0.831862	0.705022	0.956081
TF: EBF1	0.919578	0.943662	0.552654	0.955057	0.333205	0.278077	0.592764	0.00799943	0.0137467
TF: EGR1	0.0675833	0.210483	0.552654	0.343502	0.626283	0.768866	0.562448	0.265398	0.527391
TF: ELF1	0.794924	0.702854	1	0.649855	0.754193	0.407084	0.437797	0.552654	0.710994
TF: ELK1	1	0.704786	1	0.605586	0.768866	0.51649	0.51649	0.768866	0.506832
TF: ELK4	0.605901	0.458386	0.626283	0.916453	0.626283	0.626283	0.978977	1	0.782196
TF: EP300	0.784882	0.662444	0.0590052	0.270055	0.146992	0.459668	0.880569	0.12951	0.366454
TF: ESR1	0.264128	0.211944	0.170471	0.170471	0.170471	0.170471	0.170471	0.605901	0.697302
TF: ESRRA	0.626283	0.472943	0.170471	0.170471	0.170471	nan	nan	0.51649	0.51649
TF: ETS1	0.906396	0.829153	0.51649	0.51649	0.51649	0.51649	0.51649	0.891674	0.624977
TF: EZH2	0.00777003	0.00178306	0.0417628	0.141325	0.0186881	0.0146257	0.0187746	0.881123	0.459958
TF: FAM48A	0.51649	0.51649	nan	nan	0.51649	0.51649	0.51649	nan	nan
TF: FOS	0.782132	0.477885	0.0509539	0.173994	0.0444856	0.451239	0.767973	0.202719	0.669329
TF: FOSL1	0.684528	0.864164	0.170471	0.170471	0.170471	nan	nan	0.170471	0.173978
TF: FOSL2	0.275346	0.647225	0.170471	0.170471	0.808931	0.350617	0.402752	0.226387	0.621145
TF: FOXA1	0.19906	0.907723	0.552654	0.925885	0.454366	0.451239	0.978578	0.212486	0.942788
TF: FOXA2	0.203739	0.294008	0.51649	0.51649	0.170471	0.315891	0.318587	0.434767	0.78194
TF: FOXM1	0.320012	0.151784	0.118106	0.16602	0.166654	0.350617	0.51649	0.412938	0.940039
TF: FOXP2	0.878617	0.605398	0.672541	0.49905	0.611307	0.552654	0.283898	0.345399	0.16715
TF: GABPA	0.668231	0.369612	0.170471	0.496701	0.227453	0.350617	0.51649	0.731788	0.888677
TF: GATA1	0.410092	0.43625	0.552654	0.955057	1	0.315891	0.355918	0.284162	0.341056
TF: GATA2	0.103552	0.0128085	0.0422348	0.202577	0.0732867	0.315891	0.930256	0.595114	0.716936
TF: GATA3	0.898353	0.331987	0.0280006	0.194281	0.0265066	0.0342021	0.0925744	0.00916745	0.0403633
TF: GTF2B	0.51649	0.51649	nan	nan	nan	nan	nan	0.51649	0.51649
TF: GTF2F1	0.155288	0.0876479	0.118106	0.16602	0.0719022	0.0184515	0.0199421	0.13952	0.303627
TF: HDAC1	0.748645	0.778843	0.315891	0.708289	0.401055	0.626283	0.885701	0.360472	0.399809
TF: HDAC2	0.619844	0.912822	1	0.706116	0.575315	0.424156	0.526176	0.87309	0.571617
TF: HDAC6	0.315891	0.319971	nan	nan	nan	nan	nan	0.315891	0.32011
TF: HDAC8	0.51649	0.51649	nan	nan	nan	nan	nan	0.51649	0.51649
TF: HMGN3	0.407084	0.165547	0.407084	0.979665	0.197022	0.170471	0.277888	0.51649	0.800117
TF: HNF4A	1	0.490403	0.170471	0.170471	0.214125	0.552654	0.396606	0.214125	0.988085
TF: HNF4G	1	0.602588	nan	nan	0.51649	0.51649	0.51649	0.784882	0.167518
TF: HSF1	0.51649	0.51649	nan	nan	nan	nan	nan	0.51649	0.51649
TF: IKZF1	0.00962792	0.0195586	0.626283	0.954329	0.768866	0.315891	0.316511	0.0874593	0.0816977
TF: IRF1	0.789523	0.912979	0.350617	0.375666	0.424156	0.552654	0.610796	0.742702	0.467145
TF: IRF4	0.0874593	0.0859538	nan	nan	0.51649	0.51649	0.51649	0.170471	0.173978
TF: JUN	0.38844	0.207895	0.0112014	0.100718	0.0172914	0.451239	0.767973	0.768866	0.719755
TF: JUNB	0.170471	0.311298	0.170471	0.170471	0.626283	0.51649	0.51649	0.103552	0.213357
TF: JUND	0.682661	0.808161	0.227453	0.295558	0.488203	0.855104	0.606005	0.456103	0.911666
TF: KAP1	0.188975	0.0593958	0.107986	0.596027	0.0484818	0.0331455	0.0251585	0.380713	0.421987
TF: KDM5A	0.51649	0.51649	0.51649	0.51649	0.51649	nan	nan	nan	nan
TF: KDM5B	0.891674	0.616936	0.839783	0.664219	0.605901	0.350617	0.525875	0.451239	0.621023
TF: MAFF	0.488203	0.71191	0.350617	0.727897	0.866732	0.672541	0.5264	0.430416	0.828058
TF: MAFK	0.181919	0.479127	0.315891	0.590313	1	0.315891	0.345447	0.187507	0.890837
TF: MAX	0.328993	0.0764844	0.233901	0.968266	0.110418	0.108516	0.330916	0.281004	0.90711
TF: MAZ	0.699177	0.36897	0.472086	0.842056	0.323158	0.315891	0.747047	0.185059	0.600304
TF: MBD4	0.170471	0.176723	nan	nan	nan	nan	nan	0.170471	0.177205
TF: MEF2A	0.672541	0.294976	0.626283	0.967181	0.808931	1	0.701587	0.839783	0.290813
TF: MEF2C	1	0.814875	0.170471	0.170471	0.170471	nan	nan	0.51649	0.51649
TF: MTA3	0.284162	0.312079	0.51649	0.51649	0.833485	0.626283	1	0.315891	0.304528
TF: MXI1	0.800887	0.847863	0.563028	0.920265	0.805478	1	0.965007	0.313589	0.847866
TF: MYBL2	0.227453	0.476192	0.51649	0.51649	0.51649	0.51649	0.51649	0.456103	0.796581
TF: MYC	0.739569	0.425767	0.811403	0.550158	0.422703	0.262487	0.805909	0.159139	0.630037
TF: NANOG	0.768866	0.954478	nan	nan	0.170471	0.170471	0.170471	0.350617	0.356281
TF: NFATC1	0.407084	0.226912	nan	nan	0.170471	0.170471	0.170471	1	0.534088
TF: NFE2	0.315891	0.315933	nan	nan	0.51649	0.51649	0.51649	0.51649	0.51649
TF: NFIC	0.0126803	0.1432	0.51649	0.51649	0.506003	0.684528	0.336806	0.128762	0.663915
TF: NFYA	0.366181	0.48791	0.170471	0.176703	0.214125	0.51649	0.51649	1	0.737786
TF: NFYB	0.672541	0.932525	0.315891	0.322151	0.768866	0.626283	0.978977	0.784882	0.529458
TF: NR2C2	0.315891	0.318292	nan	nan	nan	nan	nan	0.315891	0.317692
TF: NR2F2	0.350617	0.479187	0.51649	0.51649	0.626283	0.170471	0.170471	0.250958	0.332482
TF: NR3C1	0.13952	0.0250392	0.170471	0.57843	0.308773	0.768866	0.759653	0.75939	0.222752
TF: NRF1	0.552654	0.541973	nan	nan	0.170471	0.170471	0.170471	0.214125	0.194062
TF: PAX5	0.170471	0.484207	nan	nan	0.170471	0.170471	0.216416	0.581788	0.938711
TF: PBX3	0.0112014	0.012884	0.315891	0.315936	0.315891	nan	nan	0.170471	0.173978
TF: PHF8	1	0.663589	0.82638	0.494415	0.488203	0.170471	0.35838	0.345399	0.459505
TF: PML	0.707313	0.462769	0.407084	0.921352	0.244341	0.106392	0.260902	0.502943	0.997792
TF: POLR2A	0.250266	0.0696256	0.170471	0.694916	0.117139	0.104513	0.322822	0.111712	0.68036
TF: POU2F2	1	0.512154	0.170471	0.170471	0.684528	0.170471	0.17248	0.797972	0.19526
TF: POU5F1	0.626283	0.472943	nan	nan	0.170471	0.170471	0.170471	0.51649	0.51649
TF: PPARGC1A	0.51649	0.51649	nan	nan	nan	nan	nan	0.51649	0.51649
TF: PRDM1	0.51649	0.51649	nan	nan	nan	nan	nan	0.51649	0.51649
TF: RAD21	0.490908	0.205907	0.189927	0.494705	0.302547	1	0.27609	0.385163	0.814616
TF: RBBP5	0.812603	0.516992	0.407084	0.958437	0.887287	0.626283	0.63644	0.80368	0.342389
TF: RCOR1	0.881725	0.861078	0.350617	0.727897	0.856191	0.506003	0.396043	0.581788	0.77087
TF: RELA	0.134439	0.326467	0.350617	0.331186	0.378453	0.526341	0.653677	0.203739	0.784385
TF: REST	0.466597	0.22468	0.158904	0.519909	0.133793	0.38844	0.453242	0.170471	0.523589
TF: RFX5	0.170471	0.272584	0.626283	0.967181	0.626283	nan	nan	0.103552	0.194171
TF: RUNX3	0.0946177	0.326886	0.407084	0.926191	0.51649	1	0.613975	0.0383337	0.503517
TF: RXRA	0.13952	0.222196	nan	nan	0.51649	0.51649	0.51649	0.286105	0.453756
TF: SAP30	0.529239	0.446106	0.768866	0.519341	0.412511	0.25528	0.418984	0.315891	0.317692
TF: SETDB1	0.923093	0.507142	0.51649	0.505316	0.49481	0.626283	0.781362	0.711015	0.430309
TF: SIN3A	0.241704	0.168421	0.197022	0.507394	0.141892	0.111416	0.165284	0.563028	0.86588
TF: SIN3AK20	0.713878	0.392217	0.320012	0.921317	0.531972	0.918031	0.891377	0.441113	0.898999
TF: SIRT6	0.315891	0.316379	nan	nan	nan	nan	nan	0.315891	0.31651
TF: SIX5	0.315891	0.179383	0.626283	0.927184	1	0.51649	0.51649	0.170471	0.170471
TF: SMARCA4	0.243314	0.24653	0.350617	0.331186	0.315891	0.350617	0.3162	0.51649	0.51649
TF: SMARCB1	0.626283	0.438833	0.271807	0.408347	0.315891	0.684528	0.998468	0.350617	0.338688
TF: SMARCC1	0.488203	0.581336	0.51649	0.51649	0.552654	0.170471	0.184018	0.347969	0.373916
TF: SMARCC2	0.170471	0.170471	nan	nan	nan	nan	nan	0.170471	0.170471
TF: SMC3	0.391339	0.620728	0.768866	0.538087	0.583881	0.51649	0.51649	0.713878	0.433783
TF: SP1	0.347969	0.687882	0.51649	0.51649	0.535617	0.626283	0.439816	0.598331	0.512567
TF: SP2	0.315891	0.317701	nan	nan	nan	nan	nan	0.315891	0.320297
TF: SP4	0.249542	0.143162	0.170471	0.170471	0.170471	0.170471	0.170471	0.808931	0.512227
TF: SPI1	0.0596042	0.0361863	0.626283	0.954329	0.204051	0.170471	0.170471	0.170471	0.00888327
TF: SRF	0.434767	0.449423	0.626283	0.916453	0.626283	0.626283	0.978977	0.0874593	0.0816977
TF: STAT1	0.581788	0.401145	0.170471	0.170471	0.106392	0.170471	0.184018	0.170471	0.434848
TF: STAT2	0.315891	0.319971	nan	nan	nan	nan	nan	0.315891	0.32011
TF: STAT3	0.345399	0.613692	0.106392	0.118124	0.214125	0.51649	0.51649	0.216718	0.535856
TF: STAT5A	1	0.605035	0.350617	0.772081	0.350617	nan	nan	0.64912	0.81427
TF: SUZ12	0.155288	0.118188	0.170471	0.170471	0.170471	0.170471	0.170471	0.407084	0.177572
TF: TAF1	0.124977	0.0437142	0.158904	0.574654	0.0856193	0.0719022	0.283734	0.82638	0.862474
TF: TAF7	0.469964	0.339824	1	0.605586	1	1	0.556032	0.214125	0.14208
TF: TAL1	0.157965	0.172865	0.51649	0.51649	0.51649	0.51649	0.51649	0.107986	0.108067
TF: TBL1XR1	0.451239	0.623975	0.684528	0.340055	0.82638	1	0.680291	0.360703	0.654864
TF: TBP	0.163369	0.101651	0.141892	0.446356	0.134794	0.167886	0.190703	0.51649	0.707258
TF: TCF12	0.397584	0.657778	1	0.554867	0.91279	0.875946	0.625074	0.141892	0.452166
TF: TCF3	1	0.580107	0.170471	0.170471	0.626283	0.51649	0.51649	0.797972	0.795495
TF: TCF7L2	0.218964	0.0746884	0.106745	0.427406	0.0896245	0.122417	0.274208	0.451239	0.70142
TF: TEAD4	0.626283	0.95598	0.626283	0.916453	0.82638	0.552654	0.3304	0.552654	0.347396
TF: TFAP2A	0.911815	0.66258	0.69529	0.824866	0.69864	0.768866	0.759653	0.643805	0.962074
TF: TFAP2C	0.748645	0.909953	0.839783	0.60172	0.788391	0.768866	0.759653	0.252426	0.673904
TF: THAP1	0.170471	0.170471	0.170471	0.170471	0.170471	0.170471	0.170471	nan	nan
TF: TRIM28	0.170471	0.414844	nan	nan	0.51649	0.51649	0.51649	0.469964	0.891277
TF: UBTF	0.242164	0.141135	1	0.649855	0.166654	0.0357696	0.125271	0.451239	0.621023
TF: USF1	0.623233	0.256046	0.214125	0.703622	0.0120751	0.00916745	0.0959379	0.552654	0.978497
TF: USF2	1	0.699263	0.51649	0.51649	0.350617	0.170471	0.170471	0.451239	0.844162
TF: WRNIP1	0.214125	0.186634	nan	nan	nan	nan	nan	0.214125	0.18674
TF: YY1	0.0576467	0.0129216	0.0578443	0.217104	0.0198964	0.021862	0.086817	0.284931	0.975964
TF: ZBTB33	0.82638	0.831622	nan	nan	nan	nan	nan	0.82638	0.777942
TF: ZBTB7A	0.875946	0.777107	1	0.618774	0.626283	0.51649	0.731638	0.456103	0.703528
TF: ZEB1	0.170471	0.170471	nan	nan	nan	nan	nan	0.170471	0.170471
TF: ZNF143	0.768866	0.516079	0.626283	0.954329	0.850495	0.51649	0.51649	0.808931	0.160745
TF: ZNF217	0.581788	0.818558	0.170471	0.170471	0.170471	nan	nan	0.170471	0.607079
TF: ZNF263	0.0118589	0.0104291	0.0719022	0.100263	0.0174706	0.00916745	0.093593	0.806359	0.536382
TF: ZNF274	0.350617	0.338659	0.51649	0.51649	0.350617	0.315891	0.318587	nan	nan
Total Variants	0.0769009	nan	0.0419561	nan	0.0493754	0.0642018	nan	0.00416283	nan

## Sheet: R vs. All
	Combined	Combined Relative	Deletions	Deletions Relative	Indels	Insertions	Insertions Relative	Snps	Snps Relative
(C) Location: 3UTR	0.434767	0.373879	0.626283	0.884868	0.668231	1	0.649278	0.315891	0.315893
(C) Location: 5UTR	0.51649	0.51649	0.51649	0.51649	0.51649	0.51649	0.51649	nan	nan
(C) Location: Downstream	0.57167	0.0922162	0.610244	0.638217	0.563028	0.575038	0.96962	1	0.0846442
(C) Location: Exon	0.581788	0.461699	1	0.545483	0.808931	0.626283	0.536349	0.170471	0.181833
(C) Location: Intron	0.149442	0.62732	0.705022	0.39572	0.400817	0.311359	0.901759	0.123127	0.687275
(C) Location: Upstream	0.224695	0.480519	0.347969	0.860905	0.324882	0.363403	0.938383	0.124497	0.30721
(C) Location: noncoding	0.51649	0.51649	nan	nan	0.51649	0.51649	0.51649	nan	nan
(C) Type: Atlas Only	0.00632188	0.136802	0.816072	0.217725	0.659076	0.354611	0.222925	0.0318379	0.487276
(C) Type: Onco & Supressor	0.506003	0.284111	0.552654	0.338684	1	0.315891	0.320012	0.526341	0.179065
(C) Type: Oncogene	0.958671	0.604431	0.495733	0.89803	0.538918	0.611307	0.800344	0.518107	0.741304
(C) Type: Tumor Supressor	0.650371	0.570959	0.416749	0.842773	0.211752	0.126598	0.119788	0.314361	0.922982
3'UTR	0.319188	0.239361	0.334845	0.340324	0.302885	0.294359	0.328715	0.903931	0.460635
5'Flank	0.779274	0.367753	1	0.584181	0.392664	0.387625	0.508859	0.778296	0.668198
5'UTR	0.30391	0.320531	0.264128	0.229666	0.277133	0.320012	0.254855	0.51649	0.472787
CADD Phred > 15	0.0737076	0.0888711	nan	nan	nan	nan	nan	0.0737076	0.142539
Coding	0.19493	0.495856	0.80436	0.492186	0.614897	0.456103	0.748037	0.00685053	0.0970101
DNAse iPSC	0.619844	0.427267	0.284162	0.395211	0.442357	0.711015	0.889133	0.544373	0.721426
Damaging	0.0138698	0.0434646	nan	nan	nan	nan	nan	0.0138698	0.140496
Damaging	0.315891	0.318156	nan	nan	nan	nan	nan	0.315891	0.331096
Frame_Shift_Del	0.713878	0.613048	0.713878	0.74427	0.713878	nan	nan	nan	nan
Frame_Shift_Ins	0.588228	0.506373	nan	nan	0.588228	0.588228	0.980817	nan	nan
IGR	0.118008	0.299286	0.177914	0.635356	0.219481	0.272902	0.284959	0.0526888	0.915562
In_Frame_Del	0.552654	0.488282	0.552654	0.98291	0.552654	nan	nan	nan	nan
In_Frame_Ins	0.626283	0.689083	nan	nan	0.626283	0.626283	0.362096	nan	nan
Intron	0.245771	0.883013	0.446314	0.0924752	0.255322	0.170873	0.521538	0.136468	0.902809
Missense_Mutation	0.00662172	0.0266844	nan	nan	nan	nan	nan	0.00662172	0.0587374
Near Cancer Gene (C)	0.217453	0.925795	0.544373	0.632517	0.407017	0.293163	0.88067	0.177298	0.948684
Nonsense_Mutation	0.170471	0.167167	nan	nan	nan	nan	nan	0.170471	0.177957
Oncotator Familial Only	0.262487	0.410905	0.51649	0.253186	1	0.350617	0.442711	0.0697851	0.374168
Oncotator Familial and Mutsig	1	0.986855	nan	nan	0.51649	0.51649	0.51649	0.626283	0.660903
Oncotator Mutsig Only	0.960922	0.754403	0.451239	0.102669	1	0.350617	0.370734	0.965846	0.651381
RNA	1	0.825842	0.626283	0.298455	0.626283	nan	nan	0.797972	0.586807
Silent	0.626283	0.822994	nan	nan	nan	nan	nan	0.626283	0.948571
Splice_Site	0.626283	0.600992	0.51649	0.51649	0.51649	nan	nan	0.170471	0.170471
TF: ARID3A	0.197022	0.302074	0.170471	0.170471	0.271807	0.350617	0.327925	0.214125	0.976691
TF: ATF1	0.350617	0.679026	0.170471	0.170471	0.170471	nan	nan	0.768866	0.887708
TF: ATF2	0.261249	0.561971	0.345399	0.579351	0.486915	0.866732	0.870726	0.0244165	0.0377957
TF: ATF3	1	0.777826	0.214125	0.195632	0.181919	0.315891	0.373154	0.0413272	0.209869
TF: BACH1	0.170471	0.227896	0.51649	0.51649	0.626283	0.170471	0.170471	0.214125	0.412888
TF: BATF	0.227453	0.352706	1	0.826084	0.808931	0.626283	0.357264	0.106392	0.77734
TF: BCL11A	0.111416	0.182634	0.170471	0.170471	0.350617	0.626283	0.309738	0.170471	0.363682
TF: BCL3	0.00106841	0.00227141	0.768866	0.990491	0.808931	0.170471	0.170471	0.0137765	0.0233902
TF: BCLAF1	0.0209376	0.0307054	0.51649	0.51649	0.315891	0.51649	0.51649	0.002536	0.00347198
TF: BHLHE40	0.0250984	0.0349757	0.552654	0.3626	0.205566	0.111416	0.0569323	0.00106841	0.0334475
TF: BRCA1	0.170471	0.213764	1	0.659996	0.552654	0.170471	0.170471	0.0184515	0.0186713
TF: CBX3	0.305184	0.3482	0.552654	0.535196	0.407084	0.387625	0.287379	0.265398	0.382625
TF: CCNT2	0.462173	0.669442	0.855104	0.485879	0.811403	0.451239	0.165734	0.434767	0.802342
TF: CEBPB	0.474357	0.920363	0.15866	0.185745	0.935632	0.432648	0.236884	0.402642	0.860739
TF: CEBPD	0.643805	0.564294	0.51649	0.51649	0.106392	0.214125	0.315955	0.170471	0.374311
TF: CHD1	0.226387	0.203785	0.138864	0.130006	0.131425	0.350617	0.393509	0.451239	0.679167
TF: CHD2	0.162664	0.238553	0.878617	0.677108	0.519773	0.15866	0.0680744	0.131425	0.347755
TF: CREB1	0.488203	0.608289	0.713878	0.841292	0.560502	0.0331455	0.0188762	0.684528	0.85109
TF: CTBP2	0.336322	0.313627	0.19906	0.252047	0.325066	0.443014	0.387625	0.808931	0.959744
TF: CTCF	1	0.610379	0.307905	0.37277	0.412716	0.63824	0.874626	0.0823088	0.360842
TF: CTCFL	0.684528	0.938121	0.51649	0.51649	0.51649	nan	nan	0.407084	0.841322
TF: E2F1	0.926759	0.839658	0.643805	0.901354	0.923093	0.64912	0.526052	1	0.636623
TF: E2F4	0.407084	0.700503	0.626283	0.493087	0.238934	0.170471	0.170471	0.870027	0.709973
TF: E2F6	0.253018	0.411021	0.575038	0.321999	0.670944	0.742702	0.211743	0.154972	0.342989
TF: EBF1	0.610244	0.725031	0.768866	0.848372	0.851689	0.8968	0.51818	0.154972	0.238291
TF: EGR1	1	0.795443	0.552654	0.783207	0.626283	0.768866	0.945999	0.721982	0.908396
TF: ELF1	0.347969	0.721193	0.51649	0.748079	0.526341	0.684528	0.778926	0.0684744	0.325176
TF: ELK1	1	0.774837	1	0.659996	0.552654	0.170471	0.170471	0.552654	0.486247
TF: ELK4	0.605901	0.761134	0.626283	0.308527	0.626283	0.626283	0.362096	1	0.855505
TF: EP300	0.0271395	0.19928	0.394843	0.681647	0.700274	0.856191	0.375149	0.0384415	0.135833
TF: ESR1	0.590309	0.567996	0.51649	0.51649	0.51649	0.51649	0.51649	0.797972	0.847348
TF: ESRRA	0.315891	0.324435	0.51649	0.51649	0.51649	nan	nan	0.51649	0.51649
TF: ETS1	0.329524	0.556752	0.170471	0.170471	0.170471	0.170471	0.170471	0.581788	0.865433
TF: EZH2	0.440135	0.350057	0.462173	0.841586	0.435302	0.437331	0.615479	0.881123	0.821487
TF: FAM48A	0.51649	0.51649	nan	nan	0.51649	0.51649	0.51649	nan	nan
TF: FOS	0.0743237	0.312552	0.382462	0.667888	0.645746	0.451239	0.331733	0.108256	0.373171
TF: FOSL1	0.0112014	0.0402094	0.51649	0.51649	0.51649	nan	nan	0	9.51723e-08
TF: FOSL2	0.079602	0.254404	0.51649	0.51649	0.315891	0.0331455	0.0644774	0.401055	0.774155
TF: FOXA1	0.315891	0.933523	0.552654	0.138774	0.768866	1	0.600442	0.813781	0.626759
TF: FOXA2	0.0172914	0.0334355	0.170471	0.170471	0.170471	0.626283	0.536349	0.0892243	0.198596
TF: FOXM1	0.748645	0.478419	0.347969	0.297679	0.341405	0.350617	0.320012	0.238934	0.625951
TF: FOXP2	0.193006	0.109137	0.672541	0.839324	0.899838	0.768866	0.306008	0.170471	0.163829
TF: GABPA	0.380713	0.691064	0.170471	0.204826	0.227453	0.350617	0.320012	0.13818	0.369054
TF: GATA1	0.0697851	0.100135	0.768866	0.848372	1	0.626283	0.335637	0.00916745	0.0161265
TF: GATA2	0.805478	0.734547	0.853992	0.496838	0.749558	0.626283	0.974685	0.54223	0.989619
TF: GATA3	0.35582	0.817768	0.866732	0.529784	0.671009	0.506003	0.7887	0.214125	0.426569
TF: GTF2B	0.51649	0.51649	nan	nan	nan	nan	nan	0.51649	0.51649
TF: GTF2F1	0.502943	0.379683	0.347969	0.297679	0.320012	0.315891	0.320012	0.252426	0.475712
TF: HDAC1	0.320012	0.363261	0.19906	0.251836	0.226387	0.315891	0.33318	0.0382101	0.0463799
TF: HDAC2	0.451239	0.568301	0.350617	0.2241	0.427248	0.526341	0.523173	0.748645	0.965027
TF: HDAC6	0.626283	0.74801	nan	nan	nan	nan	nan	0.626283	0.750149
TF: HDAC8	0.51649	0.51649	nan	nan	nan	nan	nan	0.51649	0.51649
TF: HMGN3	0.407084	0.233174	0.292352	0.478392	0.197022	0.286105	0.444793	0.51649	0.74651
TF: HNF4A	0.51649	0.906808	0.51649	0.51649	0.552654	0.768866	0.721674	0.106392	0.363809
TF: HNF4G	1	0.838274	nan	nan	0.51649	0.51649	0.51649	0.784882	0.821552
TF: HSF1	0.170471	0.170471	nan	nan	nan	nan	nan	0.170471	0.170471
TF: IKZF1	0.0357696	0.0793246	0.315891	0.342932	0.214125	0.315891	0.316511	0.000135648	0.000687491
TF: IRF1	0.264128	0.42305	0.350617	0.291949	0.250958	0.214125	0.149988	0.401055	0.731343
TF: IRF4	0.000135648	0.000416017	nan	nan	0.51649	0.51649	0.51649	0	9.51723e-08
TF: JUN	0.252001	0.683534	0.292352	0.421643	0.764271	0.451239	0.331733	0.106392	0.473886
TF: JUNB	0.0357696	0.088469	0.51649	0.51649	0.315891	0.51649	0.51649	0.002536	0.0174379
TF: JUND	0.0938212	0.266983	0.227453	0.179561	0.891674	0.345399	0.212306	0.0618354	0.246644
TF: KAP1	0.860307	0.781512	0.170471	0.182261	0.24161	0.350617	0.33318	0.00526569	0.27047
TF: KDM5A	0.51649	0.51649	0.51649	0.51649	0.51649	nan	nan	nan	nan
TF: KDM5B	0.488203	0.31414	0.292352	0.506733	0.286105	0.350617	0.511959	0.451239	0.651822
TF: MAFF	0.784882	0.607877	1	0.533484	0.49481	0.387625	0.231527	0.430416	0.192302
TF: MAFK	0.0348412	0.0755583	0.626283	0.880186	0.502354	0.111416	0.101248	0.157371	0.553907
TF: MAX	0.441113	0.880374	0.567953	0.935876	0.676432	0.769974	0.631127	0.0740659	0.362055
TF: MAZ	0.699177	0.962588	0.567953	0.940774	0.693396	0.808931	0.679517	0.0439093	0.209762
TF: MBD4	0.170471	0.279505	nan	nan	nan	nan	nan	0.170471	0.283921
TF: MEF2A	0.833485	0.524237	0.315891	0.344996	0.19906	0.170471	0.18843	0.407084	0.862005
TF: MEF2C	0.350617	0.466049	0.51649	0.51649	0.51649	nan	nan	0.170471	0.170471
TF: MTA3	0.454366	0.593388	0.51649	0.51649	0.387625	0.315891	0.350617	0.111416	0.135891
TF: MXI1	0.111712	0.227492	0.563028	0.289323	0.451239	0.430416	0.447737	0.0176483	0.15189
TF: MYBL2	0.227453	0.365646	0.51649	0.51649	0.51649	0.51649	0.51649	0.107986	0.241491
TF: MYC	0.124173	0.69258	0.630904	0.947226	0.806464	0.939173	0.429873	0.114641	0.450943
TF: NANOG	0.768866	0.689628	nan	nan	0.51649	0.51649	0.51649	1	0.969616
TF: NFATC1	0.407084	0.668093	nan	nan	0.51649	0.51649	0.51649	0.170471	0.581736
TF: NFE2	0.626283	0.614469	nan	nan	0.170471	0.170471	0.170471	0.51649	0.51649
TF: NFIC	0.0887127	0.320092	0.51649	0.51649	0.226387	0.0675833	0.109223	0.00467503	0.103773
TF: NFYA	0.659076	0.819698	1	0.816779	0.552654	0.170471	0.170471	1	0.773336
TF: NFYB	0.105002	0.249311	0.626283	0.493087	0.552654	0.626283	0.362096	0.13952	0.624609
TF: NR2C2	0.0184515	0.0193119	nan	nan	nan	nan	nan	0.0184515	0.0190947
TF: NR2F2	0.00156528	0.00528584	0.170471	0.170471	0.626283	0.51649	0.51649	0.00329298	0.00916372
TF: NR3C1	0.891674	0.730076	0.345399	0.578834	0.621485	0.768866	0.469045	0.434767	0.920624
TF: NRF1	0.214125	0.247516	nan	nan	0.51649	0.51649	0.51649	0.106392	0.127012
TF: PAX5	0.286105	0.525115	nan	nan	1	1	0.544279	0.252426	0.621256
TF: PBX3	0.0675833	0.0778107	0.315891	0.315936	0.315891	nan	nan	0	9.51723e-08
TF: PHF8	0.684528	0.492036	0.366181	0.586317	0.322666	0.51649	0.860619	0.456103	0.621739
TF: PML	0.707313	0.917452	0.684528	0.750384	0.451239	0.214125	0.21107	0.155288	0.350252
TF: POLR2A	0.580198	0.302586	0.365061	0.670798	0.361053	0.407597	0.699516	0.203885	0.835296
TF: POU2F2	0.350617	0.763698	0.51649	0.51649	0.684528	1	0.906148	0.286105	0.998893
TF: POU5F1	0.315891	0.324435	nan	nan	0.51649	0.51649	0.51649	0.51649	0.51649
TF: PPARGC1A	0.51649	0.51649	nan	nan	nan	nan	nan	0.51649	0.51649
TF: PRDM1	0.170471	0.170471	nan	nan	nan	nan	nan	0.170471	0.170471
TF: RAD21	0.734082	0.384178	0.32466	0.299525	0.279139	0.227453	0.411244	0.115518	0.616822
TF: RBBP5	0.431066	0.6336	0.684528	0.832905	0.887287	0.540582	0.476742	0.138457	0.469081
TF: RCOR1	0.206367	0.363945	1	0.533484	0.648286	0.401055	0.36994	0.0970619	0.488122
TF: RELA	0.225359	0.391209	1	0.869505	0.666816	0.424156	0.332847	0.097843	0.327245
TF: REST	0.72002	0.478659	0.195962	0.252289	0.188063	0.49481	0.75889	0.0938212	0.360322
TF: RFX5	0.286105	0.54128	0.315891	0.344996	0.315891	nan	nan	0.103552	0.286812
TF: RUNX3	0.441113	0.818143	0.684528	0.773749	0.170471	0.170471	0.212345	0.121122	0.582112
TF: RXRA	0.784882	0.894578	nan	nan	0.51649	0.51649	0.51649	0.605901	0.727019
TF: SAP30	0.859311	0.764119	0.768866	0.99368	0.590309	0.583881	0.738224	0.0184515	0.0190947
TF: SETDB1	0.923093	0.646226	1	0.91164	0.866732	0.626283	0.490875	1	0.343434
TF: SIN3A	0.358535	0.278549	0.197022	0.220232	0.233646	0.315891	0.246827	0.563028	0.896827
TF: SIN3AK20	0.713878	0.967201	0.51649	0.940513	0.901948	0.678702	0.658564	0.0946177	0.333659
TF: SIRT6	0.0184515	0.0186245	nan	nan	nan	nan	nan	0.0184515	0.0186713
TF: SIX5	0.808931	0.938015	0.626283	0.313633	0.350617	0.170471	0.170471	0.51649	0.51649
TF: SMARCA4	0.575038	0.638098	1	0.869505	1	1	0.594824	0.170471	0.170471
TF: SMARCB1	1	0.864534	0.387625	0.335123	0.315891	0.407084	0.987978	0.0331455	0.0275477
TF: SMARCC1	0.322666	0.359848	0.51649	0.51649	0.214125	0.170471	0.219104	0.118106	0.127819
TF: SMARCC2	0.51649	0.51649	nan	nan	nan	nan	nan	0.51649	0.51649
TF: SMC3	0.010844	0.0205808	0.552654	0.3626	0.25528	0.170471	0.170471	0.170471	0.557547
TF: SP1	0.118106	0.267511	0.170471	0.170471	0.434767	0.808931	0.607058	0.275346	0.893072
TF: SP2	0.626283	0.706218	nan	nan	nan	nan	nan	0.626283	0.752981
TF: SP4	0.82638	0.686088	0.51649	0.51649	0.51649	0.51649	0.51649	0.808931	0.959744
TF: SPI1	0.0956938	0.0888716	0.315891	0.342932	0.452467	0.51649	0.51649	0.0498672	0.0286686
TF: SRF	0.0137765	0.0189742	0.626283	0.308527	0.626283	0.626283	0.362096	0.000135648	0.000687491
TF: STAT1	0.784882	0.580133	0.51649	0.51649	0.214125	0.170471	0.219104	0.170471	0.499578
TF: STAT2	0.626283	0.74801	nan	nan	nan	nan	nan	0.626283	0.750149
TF: STAT3	0.107986	0.167862	0.214125	0.176913	0.552654	0.170471	0.170471	0.0720557	0.146874
TF: STAT5A	0.079602	0.210098	1	0.497999	1	nan	nan	0.141892	0.424278
TF: SUZ12	0.791734	0.730009	0.51649	0.51649	0.51649	0.51649	0.51649	0.407084	0.771607
TF: TAF1	0.748645	0.534797	0.333205	0.573793	0.317382	0.412938	0.829285	0.249542	0.490402
TF: TAF7	0.859311	0.993641	1	0.659996	0.451239	0.170471	0.0526125	0.552654	0.471833
TF: TAL1	0.391339	0.465728	0.51649	0.51649	0.51649	0.51649	0.51649	0.0306253	0.0584198
TF: TBL1XR1	0.103552	0.169669	0.407084	0.143247	0.659076	1	0.738414	0.0383337	0.140838
TF: TBP	0.568532	0.454594	0.350617	0.530329	0.383765	0.439861	0.56675	0.170471	0.723968
TF: TCF12	0.0608726	0.0740379	1	0.60781	0.432648	0.250958	0.0680744	0.141892	0.290464
TF: TCF3	0.350617	0.77644	0.51649	0.51649	0.315891	0.51649	0.51649	0.170471	0.508661
TF: TCF7L2	0.795955	0.84832	0.375017	0.648869	0.607728	0.881725	0.573643	0.103552	0.408104
TF: TEAD4	0.923093	0.878762	0.626283	0.308527	0.82638	0.552654	0.6137	0.768866	0.580394
TF: TFAP2A	0.824457	0.602831	0.424837	0.666116	0.69864	0.768866	0.469045	0.818281	0.84548
TF: TFAP2C	0.87309	0.876179	0.684528	0.874885	0.893467	0.768866	0.469045	0.581788	0.890174
TF: THAP1	0.51649	0.51649	0.51649	0.51649	0.51649	0.51649	0.51649	nan	nan
TF: TRIM28	1	0.733164	nan	nan	0.51649	0.51649	0.51649	0.721982	0.83063
TF: UBTF	0.47105	0.342478	0.51649	0.748079	0.341405	0.35582	0.777097	0.451239	0.651822
TF: USF1	0.138864	0.363559	0.552654	0.994144	0.456103	0.552654	0.695139	0.0403981	0.123481
TF: USF2	0.626283	0.950275	0.51649	0.51649	0.350617	0.51649	0.51649	0.103552	0.39025
TF: WRNIP1	0.106392	0.128956	nan	nan	nan	nan	nan	0.106392	0.133836
TF: YY1	0.522991	0.334634	0.393116	0.66574	0.319888	0.325066	0.597575	0.284931	0.778777
TF: ZBTB33	0.0413272	0.177932	nan	nan	nan	nan	nan	0.0413272	0.218515
TF: ZBTB7A	0.526341	0.43252	1	0.655166	1	1	0.26151	0.456103	0.413571
TF: ZEB1	0.51649	0.51649	nan	nan	nan	nan	nan	0.51649	0.51649
TF: ZNF143	0.552654	0.349822	0.315891	0.342932	0.328993	0.51649	0.51649	0.808931	0.517409
TF: ZNF217	0.252426	0.433427	0.51649	0.51649	0.51649	nan	nan	0.0719022	0.319031
TF: ZNF263	0.466849	0.371884	0.320012	0.280877	0.369622	0.552654	0.948471	0.806359	0.873071
TF: ZNF274	0.350617	0.392708	0.170471	0.170471	0.350617	0.626283	0.536349	nan	nan
Total Variants	0.177932	nan	0.258245	nan	0.235539	0.225932	nan	0.0711478	nan

## Sheet: S vs. All
	Combined	Combined Relative	Deletions	Deletions Relative	Indels	Insertions	Insertions Relative	Snps	Snps Relative
(C) Location: 3UTR	0.434767	0.482043	0.315891	0.263765	0.170471	0.350617	0.316047	0.0184515	0.0184523
(C) Location: 5UTR	0.51649	0.51649	0.51649	0.51649	0.51649	0.51649	0.51649	nan	nan
(C) Location: Downstream	0.57167	0.903709	0.242164	0.193182	0.149669	0.131425	0.0887196	0.0949765	0.32041
(C) Location: Exon	0.784882	0.823772	0.350617	0.318043	0.626283	0.626283	0.724471	0.170471	0.307632
(C) Location: Intron	0.789242	0.402595	0.328993	0.383487	0.258667	0.311359	0.360247	0.816139	0.670615
(C) Location: Upstream	0.879839	0.899507	0.600264	0.795863	0.892131	0.800887	0.395956	0.8497	0.909575
(C) Location: noncoding	0.51649	0.51649	nan	nan	0.51649	0.51649	0.51649	nan	nan
(C) Type: Atlas Only	0.29808	0.154486	0.336056	0.489555	0.249542	0.421693	0.581711	0.653704	0.0918268
(C) Type: Onco & Supressor	0.401055	0.600877	0.768866	0.751698	0.451239	0.315891	0.320012	0.181919	0.390415
(C) Type: Oncogene	0.363197	0.29542	0.261249	0.497483	0.122182	0.0631294	0.043606	0.798713	0.917883
(C) Type: Tumor Supressor	0.485671	0.656282	0.324063	0.302424	0.532279	0.808931	0.815415	0.388617	0.455475
3'UTR	0.524177	0.521423	0.4959	0.667411	0.433287	0.374375	0.43879	0.38469	0.48031
5'Flank	0.431323	0.55624	0.563028	0.528786	0.917222	0.833485	0.856985	0.474183	0.750269
5'UTR	0.449036	0.456836	0.412511	0.510501	0.448058	0.51649	0.639499	0.51649	0.491937
CADD Phred > 15	1	0.87615	nan	nan	nan	nan	nan	1	0.624297
Coding	0.0436877	0.0639076	0.213105	0.125581	0.315774	0.456103	0.595157	0.273353	0.160434
DNAse iPSC	0.451239	0.364984	0.552654	0.770996	0.595114	0.711015	0.954786	0.764271	0.436775
Damaging	0.348593	0.367063	nan	nan	nan	nan	nan	0.348593	0.2774
Damaging	0.626283	0.71601	nan	nan	nan	nan	nan	0.626283	0.868758
Frame_Shift_Del	0.345399	0.365318	0.345399	0.446981	0.345399	nan	nan	nan	nan
Frame_Shift_Ins	0.893467	0.855103	nan	nan	0.893467	0.893467	0.837025	nan	nan
IGR	0.930972	0.196866	0.504079	0.963518	0.514154	0.531726	0.590439	0.730163	0.110822
In_Frame_Del	0.552654	0.56413	0.552654	0.721953	0.552654	nan	nan	nan	nan
In_Frame_Ins	0.315891	0.317023	nan	nan	0.315891	0.315891	0.346958	nan	nan
Intron	0.361568	0.0310021	0.564827	0.597499	0.745641	0.905494	0.210317	0.362521	0.0540703
Missense_Mutation	0.713878	0.808365	nan	nan	nan	nan	nan	0.713878	0.707559
Near Cancer Gene (C)	0.94126	0.356739	0.273546	0.226886	0.263902	0.293163	0.215782	0.563913	0.762322
Nonsense_Mutation	1	0.992416	nan	nan	nan	nan	nan	1	0.985819
Oncotator Familial Only	0.939173	0.829045	1	0.948147	0.64912	0.350617	0.05047	0.643805	0.274726
Oncotator Familial and Mutsig	0.350617	0.343628	nan	nan	0.170471	0.170471	0.170471	0.626283	0.592747
Oncotator Mutsig Only	0.119699	0.131456	0.451239	0.53094	0.275346	0.350617	0.370734	0.0966154	0.120653
RNA	0.103552	0.124954	0.315891	0.372243	0.315891	nan	nan	0.286105	0.30671
Silent	0.626283	0.668436	nan	nan	nan	nan	nan	0.626283	0.602958
Splice_Site	0.626283	0.652186	0.170471	0.170471	0.170471	nan	nan	0.51649	0.51649
TF: ARID3A	0.407084	0.293508	0.51649	0.51649	0.833485	1	0.956306	0.106392	0.101888
TF: ATF1	0.350617	0.399796	0.51649	0.51649	0.51649	nan	nan	0.552654	0.597148
TF: ATF2	0.588228	0.567552	0.713878	0.997619	1	0.736318	0.449689	0.588228	0.612146
TF: ATF3	0.0498672	0.0869659	0.768866	0.859003	0.424156	0.315891	0.373154	0.0874593	0.1176
TF: BACH1	0.286105	0.31375	0.51649	0.51649	0.315891	0.51649	0.51649	0.552654	0.609264
TF: BATF	1	0.904483	0.350617	0.458046	0.315891	0.626283	0.987742	0.214125	0.170108
TF: BCL11A	0.315891	0.28815	0.51649	0.51649	0.350617	0.315891	0.366743	0.51649	0.413733
TF: BCL3	0.506003	0.508215	0.552654	0.521858	0.808931	0.51649	0.51649	0.434767	0.405908
TF: BCLAF1	0.581788	0.581729	0.51649	0.51649	0.626283	0.170471	0.170471	0.451239	0.441826
TF: BHLHE40	0.273546	0.21785	0.768866	0.782579	0.662597	0.626283	0.516762	0.0632817	0.00949338
TF: BRCA1	0.51649	0.560161	1	0.940639	0.768866	0.51649	0.51649	0.315891	0.31651
TF: CBX3	0.843605	0.810125	0.552654	0.586655	1	0.672541	0.706151	0.721982	0.624455
TF: CCNT2	0.603225	0.646674	0.456103	0.564178	0.630904	1	0.817746	0.878617	0.870262
TF: CEBPB	0.860634	0.755981	0.742702	0.664504	0.407084	0.366181	0.558596	0.402642	0.262908
TF: CEBPD	0.643805	0.635537	0.170471	0.170471	0.768866	0.768866	0.713002	0.170471	0.187868
TF: CHD1	0.742702	0.957805	0.69529	0.288543	0.48033	0.350617	0.263136	0.451239	0.401842
TF: CHD2	0.434767	0.377999	0.535617	0.572372	0.459668	0.506003	0.454511	0.781191	0.711141
TF: CREB1	0.581788	0.562574	0.713878	0.876361	0.463442	0.350617	0.317084	0.684528	0.793325
TF: CTBP2	0.671009	0.610236	0.808931	0.468331	0.812206	0.666011	0.833485	0.626283	0.546828
TF: CTCF	0.758264	0.677152	0.806043	0.869196	0.597791	0.333899	0.258439	0.629765	0.658609
TF: CTCFL	0.407084	0.331984	0.170471	0.170471	0.170471	nan	nan	0.0675833	0.0878972
TF: E2F1	0.853992	0.807956	0.818281	0.693588	0.846735	0.64912	0.627105	1	0.74664
TF: E2F4	0.407084	0.414188	0.626283	0.778466	0.748645	0.51649	0.51649	0.506003	0.531885
TF: E2F6	0.167153	0.140147	0.48033	0.541806	0.38506	0.352738	0.315925	0.328993	0.312557
TF: EBF1	0.684528	0.671821	0.768866	0.892873	0.444975	0.347969	0.217112	0.441113	0.372145
TF: EGR1	0.0675833	0.114218	0.214125	0.206232	0.315891	0.552654	0.515703	0.469964	0.608303
TF: ELF1	0.509855	0.452923	0.51649	0.430154	0.754193	0.684528	0.629379	0.284162	0.155334
TF: ELK1	1	0.926977	1	0.940639	0.768866	0.51649	0.51649	0.768866	0.975425
TF: ELK4	0.286105	0.282213	0.315891	0.367309	0.315891	0.315891	0.346958	1	0.925263
TF: EP300	0.0759378	0.0623126	0.394843	0.511741	0.320339	0.349323	0.468517	0.70294	0.616244
TF: ESR1	0.590309	0.534061	0.51649	0.51649	0.51649	0.51649	0.51649	0.797972	0.845588
TF: ESRRA	0.626283	0.805381	0.51649	0.51649	0.51649	nan	nan	0.170471	0.170471
TF: ETS1	0.397782	0.414548	0.51649	0.51649	0.51649	0.51649	0.51649	0.488203	0.506159
TF: EZH2	0.153983	0.146345	0.282283	0.22098	0.216774	0.195722	0.117013	0.764271	0.614789
TF: FAM48A	0.170471	0.170471	nan	nan	0.170471	0.170471	0.170471	nan	nan
TF: FOS	0.157895	0.0565386	0.382462	0.386364	0.170471	0.103552	0.189046	0.794046	0.657679
TF: FOSL1	0.0675833	0.0738188	0.51649	0.51649	0.51649	nan	nan	0.170471	0.173978
TF: FOSL2	0.598331	0.521672	0.51649	0.51649	0.19906	0.350617	0.402752	0.742702	0.838449
TF: FOXA1	0.808931	0.974104	0.214125	0.173037	0.284162	0.451239	0.581266	0.329524	0.679733
TF: FOXA2	0.444822	0.413317	0.51649	0.51649	1	0.626283	0.724471	0.434767	0.3344
TF: FOXM1	0.51649	0.521419	0.600264	0.771811	0.711739	1	0.748645	0.748645	0.681485
TF: FOXP2	0.262487	0.32753	0.387625	0.371538	0.522863	0.768866	0.966343	0.713878	0.993065
TF: GABPA	0.170471	0.175071	1	0.595499	1	1	0.748645	0.284931	0.291593
TF: GATA1	0.410092	0.458711	0.768866	0.892873	1	0.626283	0.97149	0.284162	0.27865
TF: GATA2	0.0466963	0.0582778	0.0799353	0.0253572	0.172327	0.626283	0.955524	0.940126	0.726825
TF: GATA3	0.286105	0.216705	0.0547622	0.0289525	0.115518	0.226387	0.182582	0.364505	0.30701
TF: GTF2B	0.170471	0.170471	nan	nan	nan	nan	nan	0.170471	0.170471
TF: GTF2F1	0.502943	0.489137	0.600264	0.771811	0.51649	0.315891	0.320012	0.784882	0.772251
TF: HDAC1	0.51649	0.542206	0.808931	0.463676	0.742702	0.626283	0.417837	0.360472	0.350859
TF: HDAC2	0.805478	0.647177	0.350617	0.427668	0.824457	0.875946	0.996493	0.87309	0.602859
TF: HDAC6	0.626283	0.517	nan	nan	nan	nan	nan	0.626283	0.515281
TF: HDAC8	0.170471	0.170471	nan	nan	nan	nan	nan	0.170471	0.170471
TF: HMGN3	1	0.872763	0.839783	0.495287	1	0.797972	0.770924	1	0.944685
TF: HNF4A	0.51649	0.415259	0.51649	0.51649	0.552654	0.768866	0.635335	0.768866	0.372545
TF: HNF4G	1	0.754539	nan	nan	0.170471	0.170471	0.170471	0.581788	0.26692
TF: HSF1	0.51649	0.51649	nan	nan	nan	nan	nan	0.51649	0.51649
TF: IKZF1	0.797972	0.721967	0.626283	0.376041	0.106392	0.0184515	0.0186715	0.366181	0.433168
TF: IRF1	0.412511	0.357438	1	0.880321	0.754193	0.552654	0.394908	0.226387	0.26937
TF: IRF4	0.366181	0.403038	nan	nan	0.170471	0.170471	0.170471	0.170471	0.173978
TF: JUN	0.0186771	0.07307	0.292352	0.475205	0.0613696	0.103552	0.189046	0.214125	0.26692
TF: JUNB	0.605901	0.574109	0.51649	0.51649	0.626283	0.170471	0.170471	0.451239	0.431829
TF: JUND	0.245791	0.161045	1	0.801766	0.581788	0.456103	0.498408	0.345399	0.196801
TF: KAP1	0.124363	0.134147	0.855104	0.460643	0.543851	0.350617	0.33318	0.170471	0.0290976
TF: KDM5A	0.170471	0.170471	0.170471	0.170471	0.170471	nan	nan	nan	nan
TF: KDM5B	0.581788	0.633314	0.407084	0.254863	0.605901	1	0.983678	1	0.966451
TF: MAFF	0.322666	0.366474	0.350617	0.318772	0.38844	0.672541	0.606946	0.0856193	0.294276
TF: MAFK	0.580708	0.360202	0.626283	0.701002	0.502354	0.626283	0.563438	0.938511	0.65247
TF: MAX	0.0513708	0.0454906	0.567953	0.904259	0.278403	0.216669	0.121995	0.574047	0.432688
TF: MAZ	0.431312	0.396919	0.887801	0.90072	0.570829	0.459799	0.454722	0.616497	0.499829
TF: MBD4	1	0.820435	nan	nan	nan	nan	nan	1	0.814637
TF: MEF2A	0.833485	0.704379	0.626283	0.368702	0.315891	0.170471	0.0680462	0.292352	0.207848
TF: MEF2C	0.350617	0.325318	0.51649	0.51649	0.51649	nan	nan	0.51649	0.51649
TF: MTA3	0.768866	0.654547	0.170471	0.170471	0.271807	0.626283	0.350617	0.626283	0.698361
TF: MXI1	0.203885	0.149244	0.227453	0.343617	0.306354	0.430416	0.420061	0.313589	0.230844
TF: MYBL2	1	0.85852	0.170471	0.170471	0.170471	0.170471	0.170471	0.456103	0.378685
TF: MYC	0.25872	0.214697	0.811403	0.596911	0.586501	0.301531	0.288934	0.895996	0.79422
TF: NANOG	0.552654	0.647187	nan	nan	0.51649	0.51649	0.51649	0.350617	0.334675
TF: NFATC1	0.0675833	0.0783225	nan	nan	0.51649	0.51649	0.51649	0.170471	0.220593
TF: NFE2	0.626283	0.638229	nan	nan	0.51649	0.51649	0.51649	0.170471	0.170471
TF: NFIC	0.635359	0.692552	0.170471	0.170471	0.0342021	0.0112014	0.000241031	0.443014	0.275525
TF: NFYA	0.659076	0.647607	0.170471	0.281867	0.552654	0.51649	0.51649	1	0.963112
TF: NFYB	0.271807	0.210469	0.626283	0.778466	0.768866	0.315891	0.346958	0.252426	0.245037
TF: NR2C2	0.315891	0.318292	nan	nan	nan	nan	nan	0.315891	0.317692
TF: NR2F2	0.141892	0.115831	0.51649	0.51649	0.315891	0.51649	0.51649	0.250958	0.239731
TF: NR3C1	0.0970619	0.0895081	0.713878	0.999545	0.621485	0.552654	0.683767	0.262487	0.180272
TF: NRF1	0.552654	0.615192	nan	nan	0.51649	0.51649	0.51649	0.768866	0.857069
TF: PAX5	0.797972	0.951494	nan	nan	0.170471	0.170471	0.564704	0.581788	0.566275
TF: PBX3	0.684528	0.669144	0.0184515	0.0184676	0.0184515	nan	nan	0.170471	0.173978
TF: PHF8	0.684528	0.807662	0.249542	0.197874	0.784882	0.51649	0.466263	0.855104	0.813451
TF: PML	0.444975	0.3977	0.684528	0.826963	0.711015	0.768866	0.914647	0.502943	0.351834
TF: POLR2A	0.580198	0.531793	0.688095	0.97429	0.581788	0.499008	0.564673	0.800887	0.839896
TF: POU2F2	0.350617	0.327253	0.51649	0.51649	0.407084	0.170471	0.222103	0.170471	0.195843
TF: POU5F1	0.626283	0.805381	nan	nan	0.51649	0.51649	0.51649	0.170471	0.170471
TF: PPARGC1A	0.170471	0.170471	nan	nan	nan	nan	nan	0.170471	0.170471
TF: PRDM1	0.51649	0.51649	nan	nan	nan	nan	nan	0.51649	0.51649
TF: RAD21	0.734082	0.728851	0.779506	0.744223	0.964109	0.227453	0.0283038	0.549329	0.456093
TF: RBBP5	0.294394	0.24222	0.684528	0.873938	0.7763	0.903931	0.818362	0.0682213	0.0649743
TF: RCOR1	0.276241	0.269295	0.350617	0.318772	0.519773	0.870027	0.96506	0.322666	0.312745
TF: RELA	0.818281	0.910644	0.350617	0.428382	0.666816	0.875946	0.621551	0.764271	0.494165
TF: REST	0.72002	0.647867	0.925596	0.645913	0.884606	0.866732	0.666314	0.816072	0.795928
TF: RFX5	0.797972	0.653294	0.626283	0.368702	0.626283	nan	nan	1	0.842835
TF: RUNX3	0.441113	0.465179	0.684528	0.845995	0.51649	0.170471	0.0550102	0.721982	0.909498
TF: RXRA	0.252426	0.286257	nan	nan	0.170471	0.170471	0.170471	0.605901	0.698057
TF: SAP30	0.65559	0.653038	0.552654	0.524742	0.789523	0.583881	0.64617	0.315891	0.317692
TF: SETDB1	0.846735	0.843718	0.51649	0.582096	0.38844	0.315891	0.322381	0.711015	0.88435
TF: SIN3A	0.823802	0.805333	1	0.609224	0.821105	0.626283	0.849322	1	0.968791
TF: SIN3AK20	0.456103	0.417358	0.748645	0.980749	0.619015	0.603225	0.560146	0.441113	0.408011
TF: SIRT6	0.315891	0.316379	nan	nan	nan	nan	nan	0.315891	0.31651
TF: SIX5	0.19906	0.212023	0.315891	0.364964	0.350617	0.51649	0.51649	0.51649	0.51649
TF: SMARCA4	0.575038	0.518986	0.350617	0.428382	0.315891	0.350617	0.658694	0.51649	0.51649
TF: SMARCB1	0.626283	0.552421	0.833485	0.900645	1	0.684528	0.98951	0.350617	0.338688
TF: SMARCC1	0.784882	0.731428	0.170471	0.170471	0.552654	1	0.93446	0.600264	0.589865
TF: SMARCC2	0.51649	0.51649	nan	nan	nan	nan	nan	0.51649	0.51649
TF: SMC3	0.205843	0.120412	0.768866	0.782579	0.583881	0.51649	0.51649	0.345399	0.145706
TF: SP1	0.600264	0.502696	0.51649	0.51649	0.878617	0.808931	0.805305	0.598331	0.425031
TF: SP2	0.626283	0.551903	nan	nan	nan	nan	nan	0.626283	0.513013
TF: SP4	0.366181	0.324755	0.51649	0.51649	0.51649	0.51649	0.51649	0.626283	0.546828
TF: SPI1	0.880511	0.796451	0.626283	0.376041	0.64315	0.51649	0.51649	0.668231	0.828481
TF: SRF	0.193006	0.208303	0.315891	0.367309	0.315891	0.315891	0.346958	0.366181	0.433168
TF: STAT1	0.784882	0.786228	0.51649	0.51649	0.768866	1	0.93446	1	0.920778
TF: STAT2	0.626283	0.517	nan	nan	nan	nan	nan	0.626283	0.515281
TF: STAT3	0.579822	0.421859	0.768866	0.868368	0.552654	0.51649	0.51649	0.665323	0.455811
TF: STAT5A	0.079602	0.0516568	0.350617	0.321658	0.350617	nan	nan	0.350617	0.289859
TF: SUZ12	0.269796	0.255653	0.51649	0.51649	0.51649	0.51649	0.51649	0.0675833	0.083515
TF: TAF1	0.254158	0.234951	0.707313	0.999028	0.558507	0.412938	0.405084	0.366181	0.381264
TF: TAF7	0.360703	0.344324	1	0.940639	0.451239	0.170471	0.243885	0.552654	0.509765
TF: TAL1	0.630904	0.573646	0.170471	0.170471	0.170471	0.170471	0.170471	0.713878	0.841887
TF: TBL1XR1	0.451239	0.41596	0.684528	0.66576	0.82638	1	0.938728	0.360703	0.34447
TF: TBP	0.454477	0.44368	0.64912	0.899158	0.592928	0.593146	0.501445	0.51649	0.459037
TF: TCF12	0.397584	0.225107	1	0.940536	0.366181	0.181919	0.233624	1	0.780936
TF: TCF3	0.350617	0.393462	0.51649	0.51649	0.626283	0.170471	0.170471	0.286105	0.34738
TF: TCF7L2	0.120406	0.128706	0.541037	0.745749	0.288727	0.175586	0.0708246	0.451239	0.207353
TF: TEAD4	0.697813	0.835274	0.315891	0.367309	0.659076	0.214125	0.114192	0.768866	0.715933
TF: TFAP2A	0.911815	0.934817	0.69529	0.509078	1	0.552654	0.683767	0.818281	0.882991
TF: TFAP2C	0.87309	0.965996	0.839783	0.718122	0.893467	0.552654	0.683767	0.581788	0.778868
TF: THAP1	0.51649	0.51649	0.51649	0.51649	0.51649	0.51649	0.51649	nan	nan
TF: TRIM28	0.170471	0.230963	nan	nan	0.170471	0.170471	0.170471	0.721982	0.724998
TF: UBTF	0.684528	0.658098	0.51649	0.430154	0.711739	0.35582	0.237011	1	0.966451
TF: USF1	0.0273023	0.0155971	0.552654	0.709168	0.170471	0.106392	0.241563	0.214125	0.132339
TF: USF2	0.626283	0.652744	0.170471	0.170471	1	0.51649	0.51649	0.451239	0.516124
TF: WRNIP1	0.768866	0.875905	nan	nan	nan	nan	nan	0.768866	0.88726
TF: YY1	0.280119	0.264673	0.393116	0.451982	0.319888	0.325066	0.290505	1	0.802173
TF: ZBTB33	0.0874593	0.104774	nan	nan	nan	nan	nan	0.0874593	0.112871
TF: ZBTB7A	0.424156	0.625002	1	0.960371	0.626283	0.51649	0.456623	0.107986	0.212454
TF: ZEB1	0.51649	0.51649	nan	nan	nan	nan	nan	0.51649	0.51649
TF: ZNF143	0.768866	0.790308	0.626283	0.376041	0.441113	0.170471	0.170471	0.626283	0.498423
TF: ZNF217	0.581788	0.587649	0.51649	0.51649	0.51649	nan	nan	0.748645	0.649935
TF: ZNF263	0.162953	0.217453	0.51649	0.647094	0.261249	0.106392	0.112204	0.621485	0.650391
TF: ZNF274	1	0.926066	0.51649	0.51649	1	0.626283	0.724471	nan	nan
Total Variants	0.750331	nan	0.494533	nan	0.556291	0.62442	nan	0.572395	nan
